# Supplementary material for: Discovery of Drug Candidates for Specific Human Disease Based on Natural Products of Gut Microbes
Source: Front Microbiol. 2022 Jun 15;13:896740. doi: 10.3389/fmicb.2022.896740 (PMC9240467; doi:10.3389/fmicb.2022.896740)
Supplement: Supplementary Table S1 — The count of natural products varied in different diseases. [file Table_1.XLS]

## Sheet: Sheet1
Table 1. The general information of diseases, microbes and natural products.
Disease	Number of increased microbes	Number of decreased microbes	Number of specific natural products	Number of references
Colorectal carcinoma	1	1	254	2
Crohn's disease	4	8	166	6
Irritable bowel syndrome	1	4	229	4
Liver cirrhosis	11	14	121	2
Necrotizing enterocolitis	1	2	41	1
Obesity	2	3	125	5
Type 1 diabetes	6	6	88	4
