# Supplementary material for: Discovery of Drug Candidates for Specific Human Disease Based on Natural Products of Gut Microbes
Source: Front Microbiol. 2022 Jun 15;13:896740. doi: 10.3389/fmicb.2022.896740 (PMC9240467; doi:10.3389/fmicb.2022.896740)
Supplement: Supplementary Table S2 — The natural products of different diseases are screened by the opposite method. [file Table_2.XLS]

## Sheet: Supplementary_Table1
Disease number	Disease name	Microbial species name in HMDAD and literatures	Microbial strains in VMH	Effect (1 means decreased, -1 means increased)	Reference
1	Alcoholic liver disease	Akkermansia muciniphila	Akkermansia_muciniphila_ATCC_BAA_835.mat	1	28550049
2	Allergic asthma	Helicobacter pylori	Helicobacter_pylori_26695.mat	-1	22971068
3	Allergic sensitization	Clostridium difficile	Clostridium_difficile_CD196.mat	-1	17047098
3	Allergic sensitization	Clostridium difficile	Clostridium_difficile_NAP07.mat	-1	17047098
3	Allergic sensitization	Clostridium difficile	Clostridium_difficile_R20291.mat	-1	17047098
3	Allergic sensitization	Clostridium difficile	Clostridium_difficile_NAP08.mat	-1	17047098
4	Allergy	Helicobacter pylori	Helicobacter_pylori_26695.mat	1	17452546
5	Asthma	Helicobacter pylori	Helicobacter_pylori_26695.mat	1	17452546
6	Atherosclerosis	Klebsiella pneumoniae	Klebsiella_pneumoniae_pneumoniae_MGH78578.mat	1	27383250
7	Atopic dermatitis	Clostridium difficile	Clostridium_difficile_CD196.mat	-1	17047098
7	Atopic dermatitis	Clostridium difficile	Clostridium_difficile_NAP07.mat	-1	17047098
7	Atopic dermatitis	Clostridium difficile	Clostridium_difficile_R20291.mat	-1	17047098
7	Atopic dermatitis	Clostridium difficile	Clostridium_difficile_NAP08.mat	-1	17047098
8	Atopic sensitisation	Clostridium difficile	Clostridium_difficile_CD196.mat	-1	17047098
8	Atopic sensitisation	Clostridium difficile	Clostridium_difficile_NAP07.mat	-1	17047098
8	Atopic sensitisation	Clostridium difficile	Clostridium_difficile_R20291.mat	-1	17047098
8	Atopic sensitisation	Clostridium difficile	Clostridium_difficile_NAP08.mat	-1	17047098
9	Autism spectrum disorder	Bacteroides fragilis	Bacteroides_fragilis_3_1_12.mat	1	24315484
9	Autism spectrum disorder	Bacteroides fragilis	Bacteroides_fragilis_638R.mat	1	24315484
9	Autism spectrum disorder	Bacteroides fragilis	Bacteroides_fragilis_NCTC_9343.mat	1	24315484
9	Autism spectrum disorder	Bacteroides fragilis	Bacteroides_fragilis_YCH46.mat	1	24315484
9	Autism spectrum disorder	Lactobacillus reuteri	Lactobacillus_reuteri_CF48_3A_.mat	1	27315483
9	Autism spectrum disorder	Lactobacillus reuteri	Lactobacillus_reuteri_F275_JCM_1112_.mat	1	27315483
9	Autism spectrum disorder	Lactobacillus reuteri	Lactobacillus_reuteri_MM2_3_.mat	1	27315483
9	Autism spectrum disorder	Lactobacillus reuteri	Lactobacillus_reuteri_MM4_1A_.mat	1	27315483
9	Autism spectrum disorder	Lactobacillus reuteri	Lactobacillus_reuteri_SD2112_ATCC_55730.mat	1	27315483
10	Clostridium difficile infection	Clostridium difficile	Clostridium_difficile_CD196.mat	-1	27346351
10	Clostridium difficile infection	Clostridium difficile	Clostridium_difficile_NAP07.mat	-1	27346351
10	Clostridium difficile infection	Clostridium difficile	Clostridium_difficile_R20291.mat	-1	27346351
10	Clostridium difficile infection	Clostridium difficile	Clostridium_difficile_NAP08.mat	-1	27346351
11	Colitis	Bacteroides cellulosilyticus	Bacteroides_cellulosilyticus_DSM_14838.mat	1	27693306
11	Colitis	Bacteroides fragilis	Bacteroides_fragilis_3_1_12.mat	1	23828891
11	Colitis	Bacteroides fragilis	Bacteroides_fragilis_638R.mat	1	23828891
11	Colitis	Bacteroides fragilis	Bacteroides_fragilis_NCTC_9343.mat	1	23828891
11	Colitis	Bacteroides fragilis	Bacteroides_fragilis_YCH46.mat	1	23828891
11	Colitis	Bacteroides thetaiotaomicron	Bacteroides_thetaiotaomicron_VPI_5482.mat	1	27411368
11	Colitis	Clostridium bifermentans	Clostridium_bifermentans_ATCC_19299.mat	1	23828891
11	Colitis	Clostridium ramosum	Clostridium_ramosum_VPI_0427_DSM_1402.mat	1	23828891
11	Colitis	Enterococcus faecalis	Enterococcus_faecalis_OG1RF_ATCC_47077.mat	1	27411368
11	Colitis	Enterococcus faecalis	Enterococcus_faecalis_TX0104.mat	1	27411368
11	Colitis	Enterococcus faecalis	Enterococcus_faecalis_TX1322.mat	1	27411368
11	Colitis	Enterococcus faecalis	Enterococcus_faecalis_TX2134.mat	1	27411368
11	Colitis	Enterococcus faecalis	Enterococcus_faecalis_V583.mat	1	27411368
11	Colitis	Faecalibacterium prausnitzii	Faecalibacterium_prausnitzii_L2_6.mat	1	26045134
11	Colitis	Faecalibacterium prausnitzii	Faecalibacterium_prausnitzii_SL3_3.mat	1	26045134
11	Colitis	Faecalibacterium prausnitzii	Faecalibacterium_prausnitzii_M21_2.mat	1	26045134
11	Colitis	Faecalibacterium prausnitzii	Faecalibacterium_prausnitzii_A2_165.mat	1	26045134
11	Colitis	Faecalibacterium prausnitzii	Faecalibacterium_prausnitzii_L2_6.mat	1	18936492
11	Colitis	Faecalibacterium prausnitzii	Faecalibacterium_prausnitzii_SL3_3.mat	1	18936492
11	Colitis	Faecalibacterium prausnitzii	Faecalibacterium_prausnitzii_M21_2.mat	1	18936492
11	Colitis	Faecalibacterium prausnitzii	Faecalibacterium_prausnitzii_A2_165.mat	1	18936492
11	Colitis	Lactobacillus johnsonii	Lactobacillus_johnsonii_DPC_6026.mat	1	28612842
11	Colitis	Lactobacillus johnsonii	Lactobacillus_johnsonii_NCC_533.mat	1	28612842
11	Colitis	Lactococcus lactis	Lactococcus_lactis_subsp_lactis_Il1403.mat	1	26045134
12	Colorectal carcinoma	Lactobacillus casei Bl23	Lactobacillus_casei_casei_BL23.mat	1	29209314
12	Colorectal carcinoma	Fusobacterium nucleatum	Fusobacterium_nucleatum_subsp_animalis_3_1_33.mat	-1	22009989
12	Colorectal carcinoma	Fusobacterium nucleatum	Fusobacterium_nucleatum_subsp_animalis_7_1.mat	-1	22009989
12	Colorectal carcinoma	Fusobacterium nucleatum	Fusobacterium_nucleatum_subsp_animalis_D11.mat	-1	22009989
12	Colorectal carcinoma	Fusobacterium nucleatum	Fusobacterium_nucleatum_subsp_vincentii_3_1_27.mat	-1	22009989
12	Colorectal carcinoma	Fusobacterium nucleatum	Fusobacterium_nucleatum_subsp_vincentii_3_1_36A2.mat	-1	22009989
12	Colorectal carcinoma	Fusobacterium nucleatum	Fusobacterium_nucleatum_subsp_vincentii_4_1_13.mat	-1	22009989
12	Colorectal carcinoma	Fusobacterium nucleatum	Fusobacterium_nucleatum_subsp_nucleatum_ATCC_25586.mat	-1	22009989
13	Crohn's disease(CD)	Faecalibacterium prausnitzii	Faecalibacterium_prausnitzii_L2_6.mat	1	26045134
13	Crohn's disease(CD)	Faecalibacterium prausnitzii	Faecalibacterium_prausnitzii_SL3_3.mat	1	26045134
13	Crohn's disease(CD)	Faecalibacterium prausnitzii	Faecalibacterium_prausnitzii_M21_2.mat	1	26045134
13	Crohn's disease(CD)	Faecalibacterium prausnitzii	Faecalibacterium_prausnitzii_A2_165.mat	1	26045134
13	Crohn's disease(CD)	Lactococcus lactis	Lactococcus_lactis_subsp_lactis_Il1403.mat	1	26045134
13	Crohn's disease(CD)	Bacteroides ovatus	Bacteroides_ovatus_ATCC_8483.mat	-1	18401439
13	Crohn's disease(CD)	Bacteroides ovatus	Bacteroides_ovatus_SD_CC_2a.mat	-1	18401439
13	Crohn's disease(CD)	Bacteroides ovatus	Bacteroides_ovatus_SD_CMC_3f.mat	-1	18401439
13	Crohn's disease(CD)	Bacteroides uniformis	Bacteroides_uniformis_ATCC_8492.mat	1	18401439
13	Crohn's disease(CD)	Bacteroides vulgatus	Bacteroides_vulgatus_ATCC_8482.mat	-1	18401439
13	Crohn's disease(CD)	Clostridium leptum	Clostridium_leptum_DSM_753.mat	1	16432374
13	Crohn's disease(CD)	Clostridium leptum	Clostridium_leptum_DSM_753.mat	1	19235886
13	Crohn's disease(CD)	Enterococcus faecium	Enterococcus_faecium_TX1330.mat	-1	20722058
13	Crohn's disease(CD)	Escherichia coli	Escherichia_coli_str_K_12_substr_MG1655.mat	-1	20722058
13	Crohn's disease(CD)	Escherichia coli	Escherichia_coli_O157:H7_str_Sakai.mat	-1	20722058
13	Crohn's disease(CD)	Escherichia coli	Escherichia_coli_SE11.mat	-1	20722058
13	Crohn's disease(CD)	Escherichia coli	Escherichia_coli_UTI89_(UPEC).mat	-1	20722058
13	Crohn's disease(CD)	Faecalibacterium prausnitzii	Faecalibacterium_prausnitzii_L2_6.mat	1	19235886
13	Crohn's disease(CD)	Faecalibacterium prausnitzii	Faecalibacterium_prausnitzii_SL3_3.mat	1	19235886
13	Crohn's disease(CD)	Faecalibacterium prausnitzii	Faecalibacterium_prausnitzii_M21_2.mat	1	19235886
13	Crohn's disease(CD)	Faecalibacterium prausnitzii	Faecalibacterium_prausnitzii_A2_165.mat	1	19235886
13	Crohn's disease(CD)	Bacteroides fragilis	Bacteroides_fragilis_3_1_12.mat	1	16188921
13	Crohn's disease(CD)	Bacteroides fragilis	Bacteroides_fragilis_638R.mat	1	16188921
13	Crohn's disease(CD)	Bacteroides fragilis	Bacteroides_fragilis_NCTC_9343.mat	1	16188921
13	Crohn's disease(CD)	Bacteroides fragilis	Bacteroides_fragilis_YCH46.mat	1	16188921
13	Crohn's disease(CD)	Clostridium leptum	Clostridium_leptum_DSM_753.mat	1	16188921
14	Eczema	Clostridium difficile	Clostridium_difficile_CD196.mat	-1	17047098
14	Eczema	Clostridium difficile	Clostridium_difficile_NAP07.mat	-1	17047098
14	Eczema	Clostridium difficile	Clostridium_difficile_R20291.mat	-1	17047098
14	Eczema	Clostridium difficile	Clostridium_difficile_NAP08.mat	-1	17047098
14	Eczema	Escherichia coli	Escherichia_coli_str_K_12_substr_MG1655.mat	-1	17047098
14	Eczema	Escherichia coli	Escherichia_coli_O157:H7_str_Sakai.mat	-1	17047098
14	Eczema	Escherichia coli	Escherichia_coli_SE11.mat	-1	17047098
14	Eczema	Escherichia coli	Escherichia_coli_UTI89_(UPEC).mat	-1	17047098
15	Experimental autoimmune encephalomyelitis	Lactobacillus reuteri	Lactobacillus_reuteri_CF48_3A_.mat	1	27158906
15	Experimental autoimmune encephalomyelitis	Lactobacillus reuteri	Lactobacillus_reuteri_F275_JCM_1112_.mat	1	27158906
15	Experimental autoimmune encephalomyelitis	Lactobacillus reuteri	Lactobacillus_reuteri_MM2_3_.mat	1	27158906
15	Experimental autoimmune encephalomyelitis	Lactobacillus reuteri	Lactobacillus_reuteri_MM4_1A_.mat	1	27158906
15	Experimental autoimmune encephalomyelitis	Lactobacillus reuteri	Lactobacillus_reuteri_SD2112_ATCC_55730.mat	1	27158906
16	Gastric and duodenal ulcer	Helicobacter pylori	Helicobacter_pylori_26695.mat	-1	9863476
17	Gastro-oesophageal reflux	Helicobacter pylori	Helicobacter_pylori_26695.mat	1	9863476
18	Hepatocellular carcinoma	Lactobacillus rhamnosus GG	Lactobacillus_rhamnosus_GG_ATCC_53103.mat	1	26884164
19	Inflammatory bowel disease	Bacteroides fragilis	Bacteroides_fragilis_3_1_12.mat	1	27230380
19	Inflammatory bowel disease	Bacteroides fragilis	Bacteroides_fragilis_638R.mat	1	27230380
19	Inflammatory bowel disease	Bacteroides fragilis	Bacteroides_fragilis_NCTC_9343.mat	1	27230380
19	Inflammatory bowel disease	Bacteroides fragilis	Bacteroides_fragilis_YCH46.mat	1	27230380
20	Irritable bowel syndrome(IBS)	Bacteroides vulgatus	Bacteroides_vulgatus_ATCC_8482.mat	1	21741921
20	Irritable bowel syndrome(IBS)	Bifidobacterium catenulatum	Bifidobacterium_catenulatum_DSM_16992.mat	1	19533811
20	Irritable bowel syndrome(IBS)	Bifidobacterium catenulatum	Bifidobacterium_catenulatum_DSM_16992.mat	1	15667495
20	Irritable bowel syndrome(IBS)	Collinsella aerofaciens	Collinsella_aerofaciens_ATCC_25986.mat	1	17631127
20	Irritable bowel syndrome(IBS)	Haemophilus parainfluenzae	Haemophilus_parainfluenzae_T3T1.mat	-1	21741921
21	Kidney stones	Oxalobacter formigenes	Oxalobacter_formigenes_HOxBLS.mat	1	21460356
21	Kidney stones	Oxalobacter formigenes	Oxalobacter_formigenes_OXCC13.mat	1	21460356
22	Liver cirrhosis	Alistipes finegoldii	Alistipes_finegoldii_DSM_17242.mat	1	25079328
22	Liver cirrhosis	Alistipes putredinis	Alistipes_putredinis_DSM_17216.mat	1	25079328
22	Liver cirrhosis	Bacteroides eggerthii	Bacteroides_eggerthii_1_2_48FAA.mat	1	25079328
22	Liver cirrhosis	Bacteroides eggerthii	Bacteroides_eggerthii_DSM_20697.mat	1	25079328
22	Liver cirrhosis	Bacteroides finegoldii	Bacteroides_finegoldii_DSM_17565.mat	1	25079328
22	Liver cirrhosis	Bacteroides sp. D20	Bacteroides_sp_D20.mat(无数据)	1	25079328
22	Liver cirrhosis	Bacteroides uniformis	Bacteroides_uniformis_ATCC_8492.mat	1	25079328
22	Liver cirrhosis	Bilophila wadsworthia	Bilophila_wadsworthia_3_1_6.mat(无数据)	1	25079328
22	Liver cirrhosis	Enterococcus faecalis	Enterococcus_faecalis_OG1RF_ATCC_47077.mat	-1	21574172
22	Liver cirrhosis	Enterococcus faecalis	Enterococcus_faecalis_TX0104.mat	-1	21574172
22	Liver cirrhosis	Enterococcus faecalis	Enterococcus_faecalis_TX1322.mat	-1	21574172
22	Liver cirrhosis	Enterococcus faecalis	Enterococcus_faecalis_TX2134.mat	-1	21574172
22	Liver cirrhosis	Enterococcus faecalis	Enterococcus_faecalis_V583.mat	-1	21574172
22	Liver cirrhosis	Eubacterium eligens	Eubacterium_eligens_ATCC_27750.mat	1	25079328
22	Liver cirrhosis	Eubacterium hallii	Eubacterium_hallii_DSM_3353.mat	1	25079328
22	Liver cirrhosis	Eubacterium hallii	Eubacterium_hallii_L2_7.mat	1	25079328
22	Liver cirrhosis	Eubacterium rectale	Eubacterium_rectale_ATCC_33656.mat	1	25079328
22	Liver cirrhosis	Eubacterium rectale	Eubacterium_rectale_M104_1.mat	1	25079328
22	Liver cirrhosis	Faecalibacterium prausnitzii	Faecalibacterium_prausnitzii_L2_6.mat	1	25079328
22	Liver cirrhosis	Faecalibacterium prausnitzii	Faecalibacterium_prausnitzii_SL3_3.mat	1	25079328
22	Liver cirrhosis	Faecalibacterium prausnitzii	Faecalibacterium_prausnitzii_M21_2.mat	1	25079328
22	Liver cirrhosis	Faecalibacterium prausnitzii	Faecalibacterium_prausnitzii_A2_165.mat	1	25079328
22	Liver cirrhosis	Haemophilus parainfluenzae	Haemophilus_parainfluenzae_T3T1.mat	-1	25079328
22	Liver cirrhosis	Lactobacillus salivarius	Lactobacillus_salivarius_HO66_ATCC_11741.mat	-1	25079328
22	Liver cirrhosis	Lactobacillus salivarius	Lactobacillus_salivarius_salivarius_UCC118.mat	-1	25079328
22	Liver cirrhosis	Odoribacter splanchnicus	Odoribacter_splanchnicus_1651_6_DSM_20712.mat	1	25079328
22	Liver cirrhosis	Parabacteroides distasonis	Parabacteroides_distasonis_ATCC_8503.mat	1	25079328
22	Liver cirrhosis	Parabacteroides merdae	Parabacteroides_merdae_ATCC_43184.mat	1	25079328
22	Liver cirrhosis	Roseburia hominis	Roseburia_hominis_A2_183.mat	1	25079328
22	Liver cirrhosis	Roseburia intestinalis	Roseburia_intestinalis_L1_82.mat	1	25079328
22	Liver cirrhosis	Ruminococcus gnavus	Ruminococcus_gnavus_ATCC_29149.mat	-1	25079328
22	Liver cirrhosis	Streptococcus anginosus	Streptococcus_anginosus_1_2_62CV.mat	-1	25079328
22	Liver cirrhosis	Streptococcus parasanguinis ATCC 903	Streptococcus_parasanguinis_ATCC_903.mat	-1	25079328
22	Liver cirrhosis	Streptococcus salivarius	Streptococcus_salivarius_JIM8777.mat	-1	25079328
22	Liver cirrhosis	Streptococcus vestibularis	Streptococcus_vestibularis_F0396.mat	-1	25079328
22	Liver cirrhosis	Veillonella atypica	Veillonella_atypica_ACS_049_V_Sch6.mat	-1	25079328
22	Liver cirrhosis	Veillonella dispar	Veillonella_dispar_ATCC_17748.mat	-1	25079328
22	Liver cirrhosis	Veillonella parvula	Veillonella_parvula_Te3_DSM_2008.mat	-1	25079328
23	Lung cancer	Barnesiella intestinihominis	Barnesiella_intestinihominis_YIT_11860.mat	1	27717798
23	Lung cancer	Enterococcus hirae	Enterococcus_hirae_ATCC_9790.mat	1	27717798
24	Lymphoma	Lactobacillus johnsonii	Lactobacillus_johnsonii_DPC_6026.mat	1	23860718
24	Lymphoma	Lactobacillus johnsonii	Lactobacillus_johnsonii_NCC_533.mat	1	23860718
25	Melanoma	Akkermansia muciniphila	Akkermansia_muciniphila_ATCC_BAA_835.mat	1	29097494
25	Melanoma	Bacteroides fragilis	Bacteroides_fragilis_3_1_12.mat	1	26541610
25	Melanoma	Bacteroides fragilis	Bacteroides_fragilis_638R.mat	1	26541610
25	Melanoma	Bacteroides fragilis	Bacteroides_fragilis_NCTC_9343.mat	1	26541610
25	Melanoma	Bacteroides fragilis	Bacteroides_fragilis_YCH46.mat	1	26541610
25	Melanoma	Bacteroides thetaiotaomicron	Bacteroides_thetaiotaomicron_VPI_5482.mat	1	26541610
26	Necrotizing Enterocolitis	Enterobacter aerogenes	Enterobacter_aerogenes_KCTC_2190.mat	-1	19369970
26	Necrotizing Enterocolitis	Enterobacter hormaechei	Enterobacter_hormaechei_YT3.mat	1	19369970
26	Necrotizing Enterocolitis	Enterobacter hormaechei	Enterobacter_hormaechei_YT2.mat	1	19369970
26	Necrotizing Enterocolitis	Shigella dysenteriae	Shigella_dysenteriae_Sd197.mat	1	19369970
27	New-onset untreated rheumatoid arthrits	Prevotella copri	Prevotella_copri_CB7_DSM_18205.mat	-1	24192039
28	Non-small cell lung cancer	Akkermansia muciniphila	Akkermansia_muciniphila_ATCC_BAA_835.mat	1	29097494
29	Obesity	Akkermansia muciniphila	Akkermansia_muciniphila_ATCC_BAA_835.mat	1	27892954
29	Obesity	Akkermansia muciniphila	Akkermansia_muciniphila_ATCC_BAA_835.mat	1	23671105
29	Obesity	Akkermansia muciniphila	Akkermansia_muciniphila_ATCC_BAA_835.mat	1	23804561
29	Obesity	Methanobrevibacter smithii	Methanobrevibacter_smithii_ATCC_35061.mat	-1	19164560
29	Obesity	Staphylococcus aureus	Staphylococcus_aureus_subsp_aureus_USA300_FPR3757.mat	-1	18326589
30	Ovarian cancer	Barnesiella intestinihominis	Barnesiella_intestinihominis_YIT_11860.mat	1	27717798
30	Ovarian cancer	Enterococcus hirae	Enterococcus_hirae_ATCC_9790.mat	1	27717798
31	Pancreatic ductal adenocarcinoma	Bifidobacterium pseudolongum	Bifidobacterium_pseudolongum_subsp_Pseudolongum_DSM_20099.mat	-1	29567829
32	Recurrent wheeze	Clostridium difficile	Clostridium_difficile_CD196.mat	-1	17047098
32	Recurrent wheeze	Clostridium difficile	Clostridium_difficile_NAP07.mat	-1	17047098
32	Recurrent wheeze	Clostridium difficile	Clostridium_difficile_R20291.mat	-1	17047098
32	Recurrent wheeze	Clostridium difficile	Clostridium_difficile_NAP08.mat	-1	17047098
33	Renal cell carcinoma	Akkermansia muciniphila	Akkermansia_muciniphila_ATCC_BAA_835.mat	1	29097494
34	Type 1 diabetes	Akkermansia muciniphila	Akkermansia_muciniphila_ATCC_BAA_835.mat	1	29269438
34	Type 1 diabetes	Lactococcus lactis	Lactococcus_lactis_subsp_lactis_Il1403.mat	1	28889199
34	Type 1 diabetes	Bacteroides fragilis	Bacteroides_fragilis_3_1_12.mat	1	20613793
34	Type 1 diabetes	Bacteroides fragilis	Bacteroides_fragilis_638R.mat	1	20613793
34	Type 1 diabetes	Bacteroides fragilis	Bacteroides_fragilis_NCTC_9343.mat	1	20613793
34	Type 1 diabetes	Bacteroides fragilis	Bacteroides_fragilis_YCH46.mat	1	20613793
34	Type 1 diabetes	Bacteroides ovatus	Bacteroides_ovatus_ATCC_8483.mat	-1	20613793
34	Type 1 diabetes	Bacteroides ovatus	Bacteroides_ovatus_SD_CC_2a.mat	-1	20613793
34	Type 1 diabetes	Bacteroides ovatus	Bacteroides_ovatus_SD_CMC_3f.mat	-1	20613793
34	Type 1 diabetes	Bacteroides thetaiotaomicron	Bacteroides_thetaiotaomicron_VPI_5482.mat	-1	20613793
34	Type 1 diabetes	Bacteroides uniformis	Bacteroides_uniformis_ATCC_8492.mat	-1	20613793
34	Type 1 diabetes	Bacteroides vulgatus	Bacteroides_vulgatus_ATCC_8482.mat	1	20613793
34	Type 1 diabetes	Clostridium innocuum	Clostridium_innocuum_2959.mat	-1	22043294
34	Type 1 diabetes	Clostridium ramosum	Clostridium_ramosum_VPI_0427_DSM_1402.mat	-1	22043294
34	Type 1 diabetes	Clostridium spiroforme	Clostridium_spiroforme_DSM_1552.mat	-1	22043294
34	Type 1 diabetes	Eubacterium eligens	Eubacterium_eligens_ATCC_27750.mat	1	20613793
34	Type 1 diabetes	Eubacterium rectale	Eubacterium_rectale_ATCC_33656.mat	1	20613793
34	Type 1 diabetes	Eubacterium rectale	Eubacterium_rectale_M104_1.mat	1	20613793
35	Type 2 diabetes	Akkermansia muciniphila	Akkermansia_muciniphila_ATCC_BAA_835.mat	1	28530702
35	Type 2 diabetes	Faecalibacterium prausnitzii	Faecalibacterium_prausnitzii_L2_6.mat	1	20876719
35	Type 2 diabetes	Faecalibacterium prausnitzii	Faecalibacterium_prausnitzii_SL3_3.mat	1	20876719
35	Type 2 diabetes	Faecalibacterium prausnitzii	Faecalibacterium_prausnitzii_M21_2.mat	1	20876719
35	Type 2 diabetes	Faecalibacterium prausnitzii	Faecalibacterium_prausnitzii_A2_165.mat	1	20876719
36	Western-diet-related inflammation	Klebsiella pneumoniae	Klebsiella_pneumoniae_pneumoniae_MGH78578.mat	1	27383250
37	Whipple's disease	Tropheryma whipplei	Tropheryma_whipplei_str_Twist.mat	-1	21461659
