# Supplementary material for: Discovery of Drug Candidates for Specific Human Disease Based on Natural Products of Gut Microbes
Source: Front Microbiol. 2022 Jun 15;13:896740. doi: 10.3389/fmicb.2022.896740 (PMC9240467; doi:10.3389/fmicb.2022.896740)
Supplement: Supplementary Table S3 — Details of 88 selected natural products in Type 1 diabetes. [file Table_3.XLS]

## Sheet: Sheet1
Colorectal carcinoma	Abbreviation		Crohn's disease	Abbreviation		Irritable bowel syndrome	Abbreviation		Liver cirrhosis	Abbreviation		Necrotizing enterocolitis	Abbreviation		Obesity	Abbreviation		Type 1 diabetes	Abbreviation
	HC01376						acglu						36dahx			3hgACPm
	10mtundec2eACP						acg5p						tmao			egACPm
	12mttritec2eACP						icit						HC01231			3hpACPm
	14mtpentdec2eACP						acg5sa									epACPm
	4mtpent2eACP						etoh									3ogACPm
	6mthept2eACP						dha									3opACPm
	8mtnon2eACP						2aobut									5c2o3ed
	3mob						aact									2hh24dd
	acmana						ala_B									ara5p
	hethmpp						cbasp									acgal
	alac_S						iasp									acgal6p
	acorn						fmnh2									acon_T
	camp						btamp									aconm
	glx						2c25dho									adsel
	chtbs						5odhf2a									3padsel
	meoh						drib									aps
	glyald						hg2									paps
	etoh						pb									galam6p
	anth						fdxox									ncptrc
	pran						fdxrd									adphep_DD
	2aobut						glycogenb									adphep_LD
	aact						histl_L									chtbs
	arbt						quln									btoh
	arbt6p						3a2opp									btal
	argsuc						amopbut_L									maltttr
	citr_L						prbamp									maltpt
	fmnh2						urea									malthp
	prbatp						prl45tca									4gudbd
	btamp						C02528									4gubut
	cellb						cholate									pad
	2c25dho						dgchol									pac
	5odhf2a						gchola									ad
	csn						tchola									aa
	cyst_L						tdchola									acryl
	3mop						prl45tcaglc									pmACP
	2mpdhl						udpgalfur									cellb
	dmphqno						12ppd_S									bzam
	octdp						lald_L									bz
	dhbpt															kdolipid4
	thbpt															kdo2lipid4
	2dhp															2c25dho
	pant_R															5odhf2a
	2dr5p															phyldpp
	galt															6hmhpt
	h2															6hmhptpp
	man															h2mb4p
	mnl															kdo2lipid4L
	pheme															gACPm
	salcn															pmACPm
	sbt_D															lipa
	sucr															Ser_Thr
	thymd															T_antigen
	tre															Tn_antigen
	uri															core2
	xyl_D															core3
	mal_L															core4
	glu5p															core5
	melib															core6
	galt1p															core7
	glyclt															core8
	lpro															dsT_antigen
	alpro															f1a
	dhlpro															gncore1
	glycogenb															gncore2
	4mhetz															ind3ac
	histd															sT_antigen
	histl_L															sTn_antigen
	hisp															fcl_L
	imacp															fc1p
	prlp															5thf
	eig3p															glu5p
	2cpr5p															gicolipa
	3ig3p															gagicolipa
	3c4mop															gdpddman
	lcts															gdpfuc
	adhlam															pphtd
	madg															glycogen
	malt6p															glycogenb
	man1p															icolipa
	man6p															ggagicolipa
	mantr															gggagicolipa
	mbdg															gmhep1p
	mi1p_D															gmhep7p
	inost															gmhep17bp
	mi3p_D															hhlipa
	mi4p_D															phhlipa
	mnl1p															hphhlipa
	dcyt															phphhlipa
	nmn															hlipa
	phthr															colipa
	pdx5p															2ohed
	3a2opp															ind3acam
	2pglyc															kdo8p
	amopbut_L															lipidX
	phyQ															u23ga
	prbamp															lipidAds
	prfp															madg
	pyam5p															malcoam
	raffin															mantr
	lipoate															mbdg
	CE5656															2mecdp
	salc6p															mmcoa_R
	sbt6p															lipidA
	suchms															kphphhlipa
	o2s															ohpb
	hpyr															phytn
	stys															15phytn
	suc6p															pe120
	tre6p															pe140
	2h3oppan															pe141
	glyc_R															pe160
	23cump															pe161
	3ump															pe181
	23ccmp															peai15
	3cmp															pei14
	23camp															pei15
	3amp															pei16
	23cgmp															stys
	3gmp															thrp
	4hthr															2h3oppan
	ab6p3hxl															u3hga
	acamoxm															u3aga
	arab_L
	butpi
	prl45tca
	chols
	dhptd
	pydam
	pydx
	pydxn
	taur
	mev_R
	5pmev
	g1p_B
	msa
	no3
	prl45tcaglc
	myrstca1
	myrstcaglc
	palmtca1
	palmtcaglc
	sttca1
	sttcaglc
	ai15tca1
	ai15tcaglc
	ai17tca1
	ai17tcaglc
	i14tca1
	i14tcaglc
	i15tca1
	i15tcaglc
	i16tca1
	i16tcaglc
	i17tca1
	i17tcaglc
	xylu_D
	2ommb
	2ombz
	dextrin
	isomal
	2hymeph
	L2aadp6sa
	thp2c
	actn_R
	prl45tcaala
	5hxudidzcba
	alltn_R
	alltn
	2ddglcn
	6a2ohxnt
	1pipdn2c
	cbmt
	12dgr120
	12dgr140
	12dgr141
	12dgr160
	12dgr161
	12dgr180
	12dgr181
	2ddg6p
	g15lac
	glcn
	6pgl
	uaaAgla
	uaaAgtla
	uaaGgtla
	uaagtmda
	6pgc
	12daihdglyc
	12daipdglyc
	12dihdglyc
	12dixdglyc
	12dipdglyc
	12ditdglyc
	C11821
	5mthglu
	thglu
	arsenb
	ctbt
	gbbtn
	glyb
	acmanap
	cpppg3
	pppg9
	kesto
	kestopt
	kestottr
	glucys
	23ddhb
	ppp9
	abt
	2ins
	dgal6p
	6pgg
	Lcyst
	butso3
	d5kg
	d5kgp
	ethso3
	hexs
	isetac
	mops
	mso3
	sucsal
	sulfac
	hqn
	aso3
	aso4
	myrstcaala_D
	palmtcaala_D
	sttcaala_D
	ai15tcaala_D
	ai17tcaala_D
	i14tcaala_D
	i15tcaala_D
	i16tcaala_D
	i17tcaala_D
	ascb6p
	3dhgulnp
	srbL1p
	lac6p
	nforglu
	dkdi
	5dgclur
	ser_D
	2m1hptpp
	2m1hbtpp
	3m1hbtpp
	crn
	5dpmev
	hmgcoa
	HC01377
	chsterol
	coprost
