# Supplementary material for: Discovery of Drug Candidates for Specific Human Disease Based on Natural Products of Gut Microbes
Source: Front Microbiol. 2022 Jun 15;13:896740. doi: 10.3389/fmicb.2022.896740 (PMC9240467; doi:10.3389/fmicb.2022.896740)
Supplement: Supplementary Table S4 — The quantity of statistics information on microbes in specific diseases. [file Table_4.XLS]

## Sheet: Supplementary_Table2
Colorectal carcinoma			Crohn's disease			Irritable bowel syndrome			Liver cirrhosis			Necrotizing enterocolitis			Obesity			Type 1 diabetes
Natural Products	Abbreviation		Natural Products	Abbreviation		Natural Products	Abbreviation		Natural Products	Abbreviation		Natural Products	Abbreviation		Natural Products	Abbreviation		Natural Products	Abbreviation
2, 3-cyclic UMP(1-)	23cump		Adenosyl cobyrinic acid a,c diamide	adcobhex		(S)-propane-1, 2-diol	12ppd_S		(R)-2-Methylmalate	2mmal		2-Dehydro-3-deoxy-L-pentonate	2ddpent		3-hydroxyglutaryl-ACP methyl ester	3hgACPm		5-deoxyribose	5drib
3-UMP(2-)	3ump		1-Amino-propan-2-ol	appl		3-hydroxyglutaryl-ACP methyl ester	3hgACPm		3-Hydroxyglutaryl-ACP Methyl Ester	3hgACPm		3-Dehydro-L-gulonate	3dhguln		Enoylglutaryl-ACP methyl ester	egACPm		Protoporphyrin IX	ppp9
2, 3-Cyclic CMP	23ccmp		D-1-Aminopropan-2-ol O-phosphate	applp		Enoylglutaryl-ACP methyl ester	egACPm		Enoylglutaryl-ACP Methyl Ester	egACPm		2,3-Diketo-L-gulonate	23doguln		3-hydroxypimeloyl-ACP methyl ester	3hpACPm		Monoglucosyl-1,2 dianteisopentadecanoylglycerol	m12dapglyc
3-cmp	3cmp		Prenol-45n teichoic acid-alanine substituted	prl45tcaala		3-hydroxypimeloyl-ACP methyl ester	3hpACPm		3-hydroxypimeloyl-ACP methyl ester	3hpACPm		L-Arabinono-1,4-lactone	ab14lac_L		Enoylpimeloyl-ACP methyl ester	epACPm		L-Cystine	Lcystin
2, 3-Cyclic AMP	23camp		Starch, Structure 1 (1,6-{7[1,4-Glc], 4[1,4-Glc]})	strch1		Enoylpimeloyl-ACP methyl ester	epACPm		Enoylpimeloyl-ACP methyl ester	epACPm		Biotinyl-5'-AMP	btamp		3-ketoglutaryl-ACP methyl ester	3ogACPm		4-Hydroxy-2-oxopentanoate	4h2opntn
3-AMP(2-)	3amp		Starch, Structure 2 (1,6-{2[1,4-Glc], [1,4-Glc]})	strch2		3-ketoglutaryl-ACP methyl ester	3ogACPm		3-Ketoglutaryl-ACP Methyl Ester	3ogACPm		Dimethyl sulfoxide	dmso		3-ketopimeloyl-ACP methyl ester	3opACPm		Monoglucosyl-1,2 diisopentadecanoylglycerol	m12dipglyc
2, 3-Cyclic GMP	23cgmp		Cobalt-precorrin 3	copre3		3-ketopimeloyl-ACP methyl ester	3opACPm		3-ketopimeloyl-ACP methyl ester	3opACPm		Dimethylsulfide	dms		5-Carboxy-2-oxohept-3-enedioate	5c2o3ed		Monoglucosyl-1,2 diisotetradecanoylglycerol	m12ditglyc
3-GMP	3gmp		Cobalt-precorrin 4	copre4		4-nitrophenyl phosphate(2-)	HC01104		Adenylylselenate	adsel		Dihydroneopterin monophosphate	dhpmp		2-Hydroxyhepta-2-4-dienedioate	2hh24dd		Monoglucosyl-1,2 diisohexadecanoylglycerol	m12dixglyc
2-Inosose	2ins		Cobalt-precorrin 5	copre5		4-Hydroxynitrobenzene, p-Nitrophenol	pnp		3-Phosphoadenylylselenate	3padsel		2,3-Diphosphoglyceric acid	23dpg		D-Arabinose 5-phosphate	ara5p		Monoglucosyl-1,2 dimyristoylglycerol	m12dmglyc
D-2, 3-Diketo 4-deoxy-epi-inositol	dkdi		Cobalt-precorrin 6	copre6		N-acetyl-D-galactosamine	acgal		Adenosine phosphosulfate	aps		L-lyxose	lyx_L		N-acetyl-D-galactosamine	acgal		2-Methylnaphthalene	2mnptl
S-(2-Methylbutanoyl)-dihydrolipoamide	HC01376		Cobalt-dihydro-precorrin 6	codhpre6		N-acetyl-L-glutamate(2-)	acglu		Phosphoadenosine phosphosulfate	paps		GDP-4-Dehydro-6-deoxy-D-mannose	gdpddman		N-Acetyl-D-galactosamine 6-phosphate	acgal6p		Monoglucosyl-1,2 dipalmitoylglycerol	m12dpglyc
10-methyl-trans-undec-2-enoyl-ACP	10mtundec2eACP		cobalt-precorrin 8	copre8		N-acetyl-L-gamma-glutamyl phosphate(3-)	acg5p		Glycogen, Structure 2 (Glycogenin-1,6-{7[1,4-Glc], 4[1,4-Glc]})	glygn2		GDP-L-fucose	gdpfuc		N-acetyl-D-galactosamine	acgal		Salicylic acid, o-Hydroxybenzoic acid	salc
12-methyl-trans-tridec-2-enoyl-ACP	12mttritec2eACP		Cobyrinate	cobya		Isocitrate	icit		Glycogen, Structure 4 (Glycogenin-1,6-{2[1,4-Glc], [1,4-Glc]})	glygn4		Guanosine diphosphate mannose	gdpmann		trans-Aconitate	acon_T		N-Succinyl-LL-2, 6-diaminoheptanedioate	sl26da
14-methyl-trans-pentadec-2-enoyl-ACP	14mtpentdec2eACP		Reduced riboflavin	rbflvrd		cis-Aconitate	acon_C		Amylopectin	amylopect900		(3S)-3, 6-Diaminohexanoate	36dahx		E-3-carboxy-2-pentenedioate 6-methyl ester	aconm		N-Succinyl-2-L-amino-6-oxoheptanedioate	sl2a6o
4-methyl-trans-pent-2-enoyl-ACP	4mtpent2eACP		L-Cystine	Lcystin		2-acetamido-5-oxopentanoate	acg5sa		Amylose (n=300 repeat units, alpha-1,4-glc)	amylose300		D-Mannose 1-phosphate	man1p		Adenylylselenate	adsel		P1,P4-Bis(5'-uridyl) tetraphosphate	up4g
6-methyl-trans-hept-2-enoyl-ACP	6mthept2eACP		D-Glucosamine	gam		adenosyl-cobyric acid	adcobhex		Arabinotriose	arabttr		Beta D-Glucose 1-phosphate	g1p_B		3-Phosphoadenylylselenate	3padsel		S-(2-Methylbutanoyl)-dihydrolipoamide	HC01376
8-methyl-trans-non-2-enoyl-ACP	8mtnon2eACP		Inulin	inulin		1-Aminopropan-2-ol	appl		Product AS6TASE_HS1, GlcN2S-GlcA-GlcN2,3diS	hspg_degr_4		Demethylphylloquinone	dmphqno		5-adenylyl sulfate(2-)	aps		3-Carboxy-1-hydroxypropyl-ThPP	HC01435
3-methyl-2-oxobutanoate	3mob		Precorrin 4	pre4		D-1-Aminopropan-2-ol O-phosphate	applp		Product AS3TASE_HS1, GlcN2S-GlcA-GlcN2S	hspg_degr_5		Vitamin K1	phyQ		(2R, 3S, 4R, 5R)-5-(6-amino-9H-purin-9-yl)-4-hydroxy-2-({[(sulfonatooxy)phosphinato]oxy}methyl)oxolan-3-yl phosphate	paps		S-Succinyldihydrolipoamide	HC00695
2-Methyl-1-hydroxypropyl-TPP	2m1hptpp		Precorrin 5	pre5		Adenosyl cobyrinate diamide	adcobdam		Product AS6TASE_HS2, GlcN2S-IdoA-GlcNAc3S-GlcA-Gal-Gal-Xyl-L-Ser (protein)	hspg_degr_9		Cis-3-(3-carboxyethyl)-3,5-cyclohexadiene-1,2-diol	cechddd		D-galactosamine-6-phosphate	galam6p		5-Carboxy-2-oxohept-3-enedioate	5c2o3ed
3-methyl-2-oxopentanoate	3mop		Precorrin 3B	pre3b		Adenylylselenate	adsel		Product AS3TASE_HS2, GlcN2S-IdoA-GlcNAc-GlcA-Gal-Gal-Xyl-L-Ser (protein)	hspg_degr_10		Trimethylamine N-oxide	tmao		N-Carbamoylputrescine	ncptrc		2-Hydroxyhepta-2-4-dienedioate	2hh24dd
2-Methyl-1-hydroxybutyl-TPP	2m1hbtpp		Precorrin 6A	pre6a		3-Phosphoadenylylselenate	3padsel		Product IDOURASE_HS1, GlcN2,6diS-GlcA-GlcN2,3,6triS	hspg_degr_3		N-(R)-pantothenoyl-L-cysteinate	HC01231		ADP-D-glycero-D-manno-heptose	adphep_DD		trans-Aconitate	acon_T
O-Phospho-4-hydroxy-L-threonine	phthr		Precorrin 6B	pre6b		5-adenylyl sulfate(2-)	aps		Product IDOURASE_HS2, GlcN2,6diS-IdoA-GlcNAc3S-GlcA-Gal-Gal-Xyl-L-Ser (protein)	hspg_degr_8		Cholate	cholate		ADP-L-glycero-D-manno-heptose	adphep_LD		E-3-carboxy-2-pentenedioate 6-methyl ester	aconm
4-Hydroxy-L-threonine	4hthr		Precorrin 8	pre8		(2R, 3S, 4R, 5R)-5-(6-amino-9H-purin-9-yl)-4-hydroxy-2-({[(sulfonatooxy)phosphinato]oxy}methyl)oxolan-3-yl phosphate	paps		Teichuronic acid (GlcA + GalNac, 45 repeating unit)	teich_45_BS		3alpha, 12alpha-Dihydroxy-7-oxo-5beta-cholanate	7ocholate		N, N-diacetylchitobiose	chtbs		S-(2-Methylpropanoyl)-dihydrolipoamide	2mpdhl
3-Methyl-1-hydroxybutyl-TPP	3m1hbtpp		Hydrogenobyrinate	hgbyr		2-Aminoethylphosphonate	2aeppn		Glutaryl-ACP Methyl Ester	gACPm		butyrate	but		butanol	btoh		6, 7-dihydrobiopterin	dhbpt
5-Deoxy glucuronic acid	5dgclur		Cobalt-precorrin 2	copre2		Phosphonoacetaldehyde	ppaca		Pimeloyl-ACP methyl ester	pmACPm		chenodeoxycholate	C02528		Butanal	btal		5,6,7, 8-tetrahydrobiopterin	thbpt
2-deoxy-5-keto-D-gluconic acid	d5kg		glycerol teichoic acid (n=45), linked, D-ala substituted	glyc45tcaala_D		agmatinium(2+)	agm		Tyr-194 Of Apo-Glycogenin Protein (Primer For Glycogen Synthesis)	Tyr_ggn		7-Dehydrochenodeoxycholate	7dhcdchol		Maltotetraose	maltttr		Prephytoene diphosphate	pphtd
5_Methyltetrahydropteroyltri_L_glutamate	5mthglu		glycerol teichoic acid (n=45), linked, glucose substituted	glyc45tcaglc		N-Carbamoylputrescine	ncptrc		Glucosamine 2,6-sulfate	gam26s		Choline sulfate	chols		maltopentaose	maltpt		2-Oxohept-3-ene-1, 7-dioate	2ohed
Tetrahydropteroyltri_L_glutamate	thglu		glycerol teichoic acid (n=45), linked, unsubstituted	glyc45tca		N, N-diacetylchitobiose	chtbs		Glycogen, Structure 5 (Glycogenin-2[1,4-Glc])	glygn5		L-Carnitine	crn		maltoheptaose	malthp		Phytoene	phytn
D-arabino-6-Phospho-hex-3-ulose	ab6p3hxl		L-Threonine O-3-phosphate	thrp		methanol	meoh		Heparan Sulfate Proteoglycan	hspg		crotonobetainyl-CoA	ctbtcoa		4-Guanidinobutanamide	4gudbd		15-cis-Phytoene	15phytn
Lactose 6-phosphate	lac6p		UDP-D-galacto-1,4-furanose	udpgalfur		ethanol	etoh		Product 1 HEPARL1_e, IdoA-GlcN2,6diS-GlcA-GlcN2,3,6triS	hspg_degr_1		L-Carnitinyl-CoA	crncoa		4-Guanidinobutanoate	4gubut		1-Pyrroline-4-hydroxy-2-carboxylate	1p4h2cbxl
6-Phospho-D-galactose	dgal6p		N-Acetylgalactosamine	acgal		glycerone	dha		Product GAM2STASE_HS3, GlcN-IdoA-GlcNAc-GlcA-Gal-Gal-Xyl-L-Ser (protein)	hspg_degr_11		crotonobetaine	ctbt		2-Phenylacetamide	pad		2,5-Dioxopentanoate	25dop
Salicin 6-phosphate	salc6p		Glycogen, Structure 2 (Glycogenin-1,6-{7[1,4-Glc], 4[1,4-Glc]})	glygn2		D-Altronate	altrn		Product GLCNACASE_HS2, GlcA-GlcNAc-IdoA-Gal-Gal-Xyl-L-Ser (protein)	hspg_degr_12		gamma-butyrobetaine	gbbtn		phenylacetate	pac		2-Hydroxymuconate	2hmc
2-(Hydroxymethyl)phenol	2hymeph		Glycogen, Structure 4 (Glycogenin-1,6-{2[1,4-Glc], [1,4-Glc]})	glygn4		8-Amino-7-oxononanoate	8aonn		Product GLCAASE_HS, GlcNAc-IdoA-Gal-Gal-Xyl-L-Ser (protein)	hspg_degr_13		1, 2-Ethanediol	12ethd		Acetamide	ad		4-Oxalocrotonate	oxalc
L-allysine	L2aadp6sa		CDP-glucose	cdpglc		S-Adenosyl-4-methylthio-2-oxobutanoate	amob		Product GLCNACASE_HS3, IdoA-Gal-Gal-Xyl-L-Ser (protein)	hspg_degr_14		(R)-propane-1, 2-diol	12ppd_R		Acrylamide	aa		Diacetyl	diact
1-piperideine-6-carboxylate	thp2c		CDP-4-dehydro-6-deoxy-D-glucose	cdpddg		4-Guanidinobutanamide	4gudbd		Product IDOURASE_HS3, Gal-Gal-Xyl-L-Ser (protein)	hspg_degr_15		(R)-methylmalonyl-CoA(5-)	mmcoa_R		acrylate	acryl		(2R,3R)-2,3-Butanediol	btd_RR
Arbutin 6-phosphate	arbt6p		CMP-N-acetyl-beta-neuraminate(2-)	cmpacna		4-Guanidinobutanoate	4gubut		Product 2 HEPARL1_e, IdoA2S-GlcN2,6diS-IdoA2S-GlcNAc3S-GlcA-Gal-Gal-Xyl-L-Ser (protein)	hspg_degr_2		Naphthyl-2-methyl-succinic acid	np2msucc		Pimeloyl-ACP	pmACP		Biocytin	biocyt
Hydroquinone	hqn		Cob(II)yrinate a, c diamide	co2dam		2-Phenylacetamide	pad		Product GAM2STASE_HS2, GlcN-GlcA-GlcN	hspg_degr_6		Naphthyl-2-methyl-succinyl-CoA	np2msucccoa		cellobiose	cellb		Phosphorylcholine	cholp
L-arabinitol	abt		Protein-Linked Serine Or Threonine Residue (O-Glycosylation Site)	Ser_Thr		phenylacetate	pac		Product IS2TASE_HS1, IdoA-GlcN2,6diS-IdoA-GlcNAc3S-GlcA-Gal-Gal-Xyl-L-Ser (protein)	hspg_degr_7		L-Sorbose 1-phosphate	srbL1p		Benzamide	bzam		2-Dehydro-3-deoxy-D-galactonate 6-phosphate	2dh3dgal6p
L-arabinose	arab_L		T_antigen	T_antigen		Acetamide	ad		Undegradable product GALASE_HS, Xyl-L-Ser (protein)	hspg_rest		3beta-hydroxyandrost-5-en-17-one 3-sulfate(1-)	dheas		benzoate	bz		1,4-Dihydroxy-2-naphthoyl-CoA	dhnacoa
N_Acetyl_L_2_amino_6_oxopimelate	acamoxm		Tn Antigen	Tn_antigen		Acrylamide	aa		Iduronic acid	idour		3beta-hydroxyandrost-5-en-17-one	dhea		KDO-lipid IV(A)	kdolipid4		Dihydroneopterin monophosphate	dhpmp
(S)-2-Acetolactate	alac_S		Tyr-194 Of Apo-Glycogenin Protein (Primer For Glycogen Synthesis)	Tyr_ggn		acrylate	acryl		Isobutyric acid	isobut		(-)-Ureidoglycolate	urdglyc		KDO(2)-lipid IV(A)	kdo2lipid4		(S)-5-Diphosphomevalonic acid	5dpmev
(R)-Acetoin	actn_R		Core 2	core2		glycogen, structure 2 (glycogenin-1, 6-{7[1, 4-Glc], 4[1, 4-Glc]})	glygn2		Isocaproic acid	isocapr					N, N-diacetylchitobiose	chtbs		D-Serine	ser_D
Hydroxy ethyl Thiamin diphosphate	hethmpp		Core 3	core3		glycogen, structure 4 (glycogenin-1, 6-{2[1, 4-Glc], [1, 4-Glc]})	glygn4		Isovaleric acid	isoval					2-Carboxy-2, 5-dihydro-5-oxofuran-2-acetate	2c25dho		3-Hydroxy-3-methylglutaryl-CoA	hmgcoa
N(2)-acetyl-L-ornithine	acorn		Core 4	core4		Amylopectin, 900 repeat units	amylopect900		Oat spelt xylan, MW 79200 (DOI: 10.1002/masy.200551405) = 528 xyl_D	xylan					5-Oxo-4, 5-dihydrofuran-2-acetate	5odhf2a		D-Ribulose 1, 5-bisphosphate	rb15bp
3, 5-cyclic AMP(1-)	camp		Core 5	core5		amylose (n=300 repeat units, alpha-1, 4-glc)	amylose300		GDP-4-Dehydro-6-deoxy-D-mannose	gdpddman					Phytyl diphosphate	phyldpp		N2-Succinyl-L-arginine	sucarg
N, N-diacetylchitobiose	chtbs		Core 6	core6		L-2-amino-3-oxobutanoic acid	2aobut		GDP-L-fucose	gdpfuc					6-hydroxymethyl dihydropterin	6hmhpt		(S,S)-2,3-Butanediol	btd_SS
Prenol-45n teichoic acid	prl45tca		Core 7	core7		ammonioacetone	aact		Phenylacetyl-CoA	phaccoa					6-hydroxymethyl-dihydropterin pyrophosphate	6hmhptpp		(S)-Acetoin	actn_S
Prenol-45n teichoic acid-alanine substituted	prl45tcaala		Core 8	core8		Pimeloyl-CoA	pmcoa		4-Hydroxyphenylacetyl-CoA	hphaccoa					1-hydroxy-2-methyl-2-(E)-butenyl 4-diphosphate	h2mb4p		Myristoyllipoteichoic acid (n=24), linked, D-alanine substituted	myrstcaala_D
D-Glyceraldehyde	glyald		Disialyl-T Antigen	dsT_antigen		Pimeloyl-ACP	pmACP		Malonyl-CoA methyl ester	malcoam					KDO(2)-lipid IV(A) with laurate	kdo2lipid4L		Palmitoyllipoteichoic acid (n=24), linked, D-alanine substituted	palmtcaala_D
ethanol	etoh		F1Alpha	f1a		Arabinotriose	arabttr		GDP-alpha-D-mannose(2-)	gdpmann					Glutaryl-ACP methyl ester	gACPm		Anteisopentadecanoyllipoteichoic acid (n=24), linked, D-alanine substituted	ai15tcaala_D
5-Hydroxy-2-oxo-4-ureido-2, 5-dihydro-1H-imidazole-5-carboxylate	5hxudidzcba		Glycogen, Structure 5 (Glycogenin-2[1,4-Glc])	glygn5		Urea	urea		p-Hydroxyphenylacetic acid	4hphac					Pimeloyl-ACP methyl ester	pmACPm		Isotetradecanoyllipoteichoic acid (n=24), linked, D-alanine substituted	i14tcaala_D
(R)-Allantoin	alltn_R		GlcNac-Alpha-1,4-Core 1	gncore1		Arsenobetaine	arsenb		N1-Acetylspermidine	N1aspmd					KDO(2)-lipid (A)	lipa		Isopentadecanoyllipoteichoic acid (n=24), linked, D-alanine substituted	i15tcaala_D
Allantoin	alltn		GlcNac-Alpha-1,4-Core 2	gncore2		beta-alanine	ala_B		N8-Acetylspermidine	n8aspmd					protein-linked serine or threonine residue (O-glycosylation site)	Ser_Thr		Isohexadecanoyllipoteichoic acid (n=24), linked, D-alanine substituted	i16tcaala_D
N-acetyl-D-mannosamine	acmana		Sialyl-T Antigen	sT_antigen		N-Carbamoyl-L-aspartate	cbasp		Inulin	inulin					T antigen (core 1)	T_antigen		Ureidoglycine	urdgly
N-acetyl-D-mannosamine 6-phosphate(2-)	acmanap		Sialyl-Tn Antigen	sTn_antigen		Iminoaspartate	iasp		Molybdate	mobd					Tn antigen	Tn_antigen		(-)-Ureidoglycolate	urdglyc
2-Amino-3-oxo-4-phosphonooxybutyrate	amopbut_L		Core oligosaccharide lipid A	colipa		Reduced FMN	fmnh2		Nitrogen	n2					Core 2	core2		Thymine	thym
3-Amino-2-oxopropyl phosphate	3a2opp		Kdo-phospho-heptosyl-phospho-heptosyl-heptosyl-kdo2-lipidA	kphphhlipa		Biotinyl-5-AMP	btamp		2-Methylnaphthalene	2mnptl					Core 3	core3		pantetheine	ptth
anthranilate	anth		Precorrin 3 A	pre3a		cellobiose	cellb		Naphthyl-2-methyl-succinic acid	np2msucc					Core 4	core4		N-(R)-pantothenoyl-L-cysteinate	HC01231
N-(5-Phospho-D-ribosyl)anthranilate	pran		Hydrogenobyrinate a,c diamide	hgbam		butyrate	but		Salicylic acid, o-Hydroxybenzoic acid	salc					Core 5	core5		Asymmetric dimethylarginine	dmlarg
L-2-amino-3-oxobutanoic acid	2aobut		N-Acetyl-beta-D-mannosaminyl-1, 4-N-acetyl-D- glucosaminyldiphosphoundecaprenol	acbdma14gapuc		Butanoyl phosphate	butpi		5-Dehydro-D-gluconate	5dglcn					Core 6	core6		Dimethylamine	dma
ammonioacetone	aact		N-Acetyl-D-muramoyl-L-alanine	acmama		Benzamide	bzam		Pectin	pect					Core 7	core7		5-Deoxy glucuronic acid	5dgclur
6-amino-2-oxohexanoic acid	6a2ohxnt		N-Acetyl-D-muramoate	acmam		benzoate	bz		D-arabino-6-Phospho-hex-3-ulose	ab6p3hxl					Core 8	core8		2-deoxy-5-keto-D-gluconic acid	d5kg
1-piperideine-2-carboxylate	1pipdn2c		N_Acetyl_L_2_amino_6_oxopimelate	acamoxm		Cob(I)alamin	cbl1		CoM-S-S-CoB	comSScob					disialyl-T antigen	dsT_antigen		6-phosphonato-5-dehydro-2-deoxy-D-gluconate(3-)	d5kgp
Arbutin	arbt		CDPglycerol	cdpglyc		Cob(II)alamin	cbl2		Dihydromethanophenazine	dhmphze					F1alpha	f1a		2,5-Diamino-6-(ribosylamino)-4-(3H)-pyrimidinone 5-phosphate	25drapp
N(omega)-(L-Arginino)succinate	argsuc		Teichuronic acid (GlcA + GalNac, 45 repeating unit)	teich_45_BS		(R)-2-Methylmalate	2mmal		Coenzyme M	com					GlcNAc-alpha-1, 4-Core 1	gncore1		D-2,3-Diketo 4-deoxy-epi-inositol	dkdi
L-citrulline	citr_L		Diglucosyl-1, 2 dimyristoylglycerol	diglcpg140		2-Carboxy-2, 5-dihydro-5-oxofuran-2-acetate	2c25dho		Coenzyme B	cob					GlcNAc-alpha-1, 4-Core 2	gncore2		Ciliatine	2ameph
Arsenobetaine	arsenb		Diglucosyl-1, 2 dipalmitoylglycerol	diglcpg160		5-Oxo-4, 5-dihydrofuran-2-acetate	5odhf2a		Methanophenazine	mphze					indole-3-acetate	ind3ac		tyraminium	tym
L-ascorbate-6-phosphate	ascb6p		Diglucosyl-1, 2 distearoylglycerol	diglcpg180		cobalt-precorrin 2	copre2		2, 3-bisphosphonato-D-glycerate(5-)	23dpg					sialyl-T antigen	sT_antigen		(S)-3-Hydroxyhexanoyl-CoA	3hhcoa
3-keto-L-gulonate-6-phosphate	3dhgulnp		Diglucosyl-1, 2 dianteisopentadecanoylglycerol	diglcpgai15		cobalt-precorrin 3	copre3		(Z)-but-2-ene-1,2, 3-tricarboxylate	2mcacn					sialyl-Tn antigen	sTn_antigen		(S)-3-Hydroxyoctanoyl-CoA	3hocoa
arsenite	aso3		Diglucosyl-1, 2 dianteisoheptadecanoylglycerol	diglcpgai17		cobalt-precorrin 4	copre4		(2S, 3R)-3-hydroxybutane-1,2, 3-tricarboxylate	micit					L-fuculose	fcl_L		(S)-Hydroxydecanoyl-CoA	3hdcoa
arsenate	aso4		Diglucosyl-1, 2 diisotetradecanoylglycerol	diglcpgi14		cobalt-precorrin 5	copre5		5-oxoprolinate	5oxpro					L-Fuculose 1-phosphate	fc1p		(S)-3-Hydroxydodecanoyl-CoA	3hddcoa
1-(5-Phosphoribosyl)-ATP	prbatp		Diglucosyl-1, 2 diisopentadecanoylglycerol	diglcpgi15		cobalt-precorrin 6	copre6		Oxamate	oxam					pentaglutamyl folate (THF)	5thf		(S)-3-Hydroxytetradecanoyl-CoA	3htdcoa
Biotinyl-5-AMP	btamp		Diglucosyl-1, 2 diisohexadecanoylglycerol	diglcpgi16		cobalt-dihydro-precorrin 6	codhpre6		Myristoyllipoteichoic acid (n=24), linked, glucose substituted	myrstcaglc					L-Glutamate 5-phosphate	glu5p		(S)-3-Hydroxyhexadecanoyl-CoA	3hhdcoa
cellobiose	cellb		Diglucosyl-1, 2 diisoheptadecanoylglycerol	diglcpgi17		cobalt-precorrin 8	copre8		Palmitoyllipoteichoic acid (n=24), linked, glucose substituted	palmtcaglc					glucosyl-inner core oligosaccharide lipid A	gicolipa		2-Methyl-3-hydroxybutyryl-CoA	3hmbcoa
6-Phospho-beta-D-glucosyl-(1, 4)-D-glucose	6pgg		1-Pyrroline-4-hydroxy-2-carboxylate	1p4h2cbxl		Cobyrinate	cobya		Anteisopentadecanoyllipoteichoic acid (n=24), linked, glucose substituted	ai15tcaglc					galactosyl-glucosyl-inner core oligosaccharide lipid A	gagicolipa		(3S)-3-Hydroxyadipyl-CoA	3hadpcoa
Butanoyl phosphate	butpi		2, 5-Dioxopentanoate	25dop		chromate	cro4		Isotetradecanoyllipoteichoic acid (n=24), linked, glucose substituted	i14tcaglc					GDP-4-dehydro-6-deoxy-alpha-D-mannose(2-)	gdpddman		3-Oxoadipyl-CoA	oxadpcoa
butanesulfonate	butso3		2-Hydroxybutyrate	2hb		crotonobetaine	ctbt		Isopentadecanoyllipoteichoic acid (n=24), linked, glucose substituted	i15tcaglc					GDP-L-fucose(2-)	gdpfuc		(S)-3-Hydroxyisobutyric acid	3hmp
Carbamate	cbmt		2-Hydroxymuconate	2hmc		Cob(I)yrinate a, c diamide	co1dam		Isohexadecanoyllipoteichoic acid (n=24), linked, glucose substituted	i16tcaglc					Prephytoene diphosphate	pphtd		2-Methyl-3-oxopropanoic acid	2mop
Choline sulfate	chols		4-Oxalocrotonate	oxalc		Cob(II)yrinate a, c diamide	co2dam		2-oxoglutaramate	HC00591					glycogen	glycogen		2-Hydroxy-6-oxonona-2,4-diene-1,9-dioate	hkndd
cholesterol	chsterol		3, 4-Dihydroxymandelaldehyde	34dhmald		Phytyl diphosphate	phyldpp		2-Octaprenyl-3-methyl-5-hydroxy-6-methoxy-1,4-benzoquinone	ocmhmxbq					glycogen(n-1)	glycogenb		2-Oxopent-4-enoate	op4en
Coprostanol	coprost		3, 4-Dihydroxyphenylethyleneglycol	34dhoxpeg		NG, NG-Dimethyl-L-arginine	dmlarg		(3S,5S)-3,5-Diaminocaproate	35dacap					inner core oligosaccharide lipid A (E coli)	icolipa		2-hydroxy-6-ketononatrienedioate	hkntd
2-Carboxy-2, 5-dihydro-5-oxofuran-2-acetate	2c25dho		cis-dec-3-enoyl-, acyl-carrier protein (n-C10:1)	cdec3eACP		Dimethylamine	dma		Menaquinone-7	mqn7					glucosyl-galactosyl-glucosyl-inner core oligosaccharide lipid A	ggagicolipa		1, 2-Ethanediol	12ethd
5-Oxo-4, 5-dihydrofuran-2-acetate	5odhf2a		3-oxo-cis-dodec-5-enoyl-, acyl-carrier protein	3ocddec5eACP		teichuronic acid (GlcA + GalNac, 45 repeating unit)	teich_45_BS		2-Demethylmenaquinone 7	2dmmq7					glucosyl-glucosyl-galactosyl-glucosyl-inner core oligosaccharide lipid A	gggagicolipa		(R)-lactaldehyde	lald_D
Coproporphyrinogen III	cpppg3		cis-dodec-5-enoyl-, acyl-carrier protein (n-C12:1)	cddec5eACP		2-deoxy-D-ribose	drib		Lanosterin	lanost					D-Glycero-D-manno-heptose 1-phosphate	gmhep1p		(R)-propane-1, 2-diol	12ppd_R
Protoporphyrinogen IX	pppg9		3-oxo-cis-myristol-7-eoyl-, acyl-carrier protein	3ocmrs7eACP		Glutaryl-ACP methyl ester	gACPm		Squalene	sql					D-Glycero-D-manno-heptose 7-phosphate	gmhep7p		L-cysteate(1-)	Lcyst
L-Carnitine	crn		3-oxo-cis-palm-9-eoyl-, acyl-carrier protein	3ocpalm9eACP		Pimeloyl-ACP methyl ester	pmACPm		(S)-2,3-Epoxysqualene	Ssq23epx					D-Glycero-D-manno-heptose 1, 7-bisphosphate	gmhep17bp		hydrogen cyanide	cyan
cytosine	csn		3-oxo-cis-vacc-11-enoyl-, acyl-carrier protein	3ocvac11eACP		chenodeoxycholate	C02528		2-Methylmaleate	2mmale					heptosyl-heptosyl-kdo2-lipidA	hhlipa		thiocyanate	tcynt
crotonobetaine	ctbt		D-arabino-6-Phospho-hex-3-ulose	ab6p3hxl		protein-linked serine or threonine residue (O-glycosylation site)	Ser_Thr		D-erythro-3-Methylmalate	e3mmal					phospho-heptosyl-heptosyl-kdo2-lipidA	phhlipa		N-Methyltyramine	C02442
L-cystathionine	cyst_L		L-arabinitol	abt		T antigen (core 1)	T_antigen		Ciliatine	2aeppn					heptosyl-phospho-heptosyl-heptosyl-kdo2-lipidA	hphhlipa
Uridine	uri		N2-Acetyl-L-aminoadipyl-delta-phosphate	acaadpdp		Tn antigen	Tn_antigen		Phosphonoacetaldehyde	ppaca					phospho-heptosyl-phospho-heptosyl-heptosyl-kdo2-lipidA	phphhlipa
6-phosphonato-5-dehydro-2-deoxy-D-gluconate(3-)	d5kgp		N2-Acetyl-L-aminoadipate semialdehyde	acaadpsal		Tyr-194 of apo-glycogenin protein (primer for glycogen synthesis)	Tyr_ggn		Xyluglucan, PMID:16663672, Fry SC 1989. 600 glc_D, 360 xyl_D, 108 gal, 60 fuc_L, 6 arab_L	xyluglc					heptosyl-kdo2-lipidA	hlipa
3-oxopropanoate	msa		N6-Acetyl-LL-2, 6-diaminoheptanedioate	n6all26d		Cholate	cholate		(R)-3-hydroxy-cis-dodec-5-enoyl-[acyl-carrier protein]	3hcddec5eACP					core oligosaccharide lipid A	colipa
1, 2-Diacyl-sn-glycerol (didodecanoyl, n-C12:0)	12dgr120		Diacetyl	diact		Core 2	core2		(R)-3-hydroxy-cis-myristol-7-eoyl-[acyl-carrier protein]	3hcmrs7eACP					2-Oxohept-3-ene-1, 7-dioate	2ohed
1, 2-Diacyl-sn-glycerol (ditetradecanoyl, n-C14:0)	12dgr140		Monoglucosyl-1, 2 dianteisoheptadecanoylglycerol	m12dahglyc		Core 3	core3		(R)-3-hydroxy-cis-palm-9-eoyl-[acyl-carrier protein]	3hcpalm9eACP					indole-3-acetate	ind3ac
1, 2-Diacyl-sn-glycerol (ditetradec-7-enoyl, n-C14:1)	12dgr141		Arbutin	arbt		Core 4	core4		(R)-3-hydroxy-cis-vacc-11-enoyl-[acyl-carrier protein]	3hcvac11eACP					Indole-3-acetamide	ind3acam
1, 2-Diacyl-sn-glycerol (dihexadecanoyl, n-C16:0)	12dgr160		R_R__2_3_Butanediol	btd_RR		Core 5	core5		3-Aminopropionaldehyde	bamppald					3-Deoxy-D-manno-octulosonate 8-phosphate	kdo8p
1, 2-Diacyl-sn-glycerol (dihexadec-9-enoyl, n-C16:1)	12dgr161		Biocytin	biocyt		Core 6	core6		2-Hydroxy-6-oxonona-2,4-diene-1,9-dioate	hkndd					2, 3-Bis(3-hydroxytetradecanoyl)-beta-D-glucosaminyl 1-phosphate	lipidX
1, 2-Diacyl-sn-glycerol (dioctadecanoyl, n-C18:0)	12dgr180		Plasmenylethanolamine	plasmetha		Core 7	core7		2-Oxopent-4-enoate	op4en					UDP-2, 3-bis(3-hydroxytetradecanoyl)glucosamine	u23ga
1, 2-Diacyl-sn-glycerol (dioctadec-11-enoyl, n-C18:1)	12dgr181		CDP-ethanolamine(1-)	cdpea		Core 8	core8		2-hydroxy-6-ketononatrienedioate	hkntd					Lipid A Disaccharide	lipidAds
Deoxycytidine	dcyt		1-Alkenyl-2-acylglycerol	M00512		glycochenodeoxycholate	dgchol		N-Methyltyramine	C02442					alpha-Methyl-D-glucoside	madg
2-Dehydro-3-deoxy-D-gluconate	2ddglcn		choline phosphate(1-)	cholp		disialyl-T antigen	dsT_antigen		(S)-5-Amino-3-oxohexanoate	5a3ohex					Malonyl-CoA methyl ester	malcoam
2-Dehydro-3-deoxy-D-gluconate 6-phosphate	2ddg6p		2-Dehydro-3-deoxy-D-galactonate 6-phosphate	2dh3dgal6p		F1alpha	f1a		L-3-Aminobutyryl-CoA	3abutcoa					mannotriose (beta-1, 4)	mantr
glyoxylate	glx		1, 4-Dihydroxy-2-naphthoyl-CoA	dhnacoa		D-Galacturonate	galur		3-Butenoyl-CoA	3btcoa					beta-Methylglucoside	mbdg
Dextrin	dextrin		2-Octaprenyl-3-methyl-5-hydroxy-6-methoxy-1, 4-benzoquinol	2omhmbl		gamma-butyrobetaine	gbbtn		4-Hydroxybutyryl-CoA	4hbutcoa					2-C-methyl-D-erythritol 2, 4-cyclodiphosphate	2mecdp
S-(2-Methylpropanoyl)-dihydrolipoamide	2mpdhl		(R)-5-Diphosphomevalonate	5dpmev		glycocholate	gchola		4-Hydroxybutyric acid	4hdxbutn					(R)-methylmalonyl-CoA(5-)	mmcoa_R
6, 7-dihydrobiopterin	dhbpt		trans-3-cis-5-dodecenoyl-, acyl-carrier protein	t3c5ddeceACP		D-glucuronate	glcur		Ortho-Hydroxyphenylacetic acid	2hyoxplac					2,3, 23-Tetrakis(beta-hydroxymyristoyl)-D-glucosaminyl-1, 6-beta-D-glucosamine 1, 4-bisphosphate	lipidA
5,6,7 ,8-tetrahydrobiopterin	thbpt		trans-3-cis-7-myristoleoyl-, acyl-carrier protein	t3c7mrseACP		glycine betaine	glyb		Laminaribiose	lmn2					kdo-phospho-heptosyl-phospho-heptosyl-heptosyl-kdo2-lipidA	kphphhlipa
4, 5-dihydroxy-2, 3-pentanedione	dhptd		trans-3-cis-9-palmitoleoyl-, acyl-carrier protein	t3c9palmeACP		glycogen, structure 5 (glycogenin-2[1, 4-Glc])	glygn5		Laminarin (n=30 repeat units, beta -1,3 glc)	lmn30					2-Oxo-3-hydroxy-4-phosphobutanoate	ohpb
(R)-5-Diphosphomevalonate	5dpmev		trans-3-cis-11-vacceoyl-, acyl-carrier protein	t3c11vaceACP		GlcNAc-alpha-1, 4-Core 1	gncore1		Dyspropterin	6pthp					Phytoene	phytn
2-Dehydropantoate	2dhp		Formamide	frmd		GlcNAc-alpha-1, 4-Core 2	gncore2		Larch arabinogalactan, gal/ara 6:1, small amount of glcur, MW ~ 116000	arabinogal					15-cis-Phytoene	15phytn
(R)-Pantoate	pant_R		trans, trans, cis-Geranylgeranyl diphosphate	ttc_ggdp		Hg2+	hg2		N2-Succinyl-L-glutamate 5-semialdehyde	sucgsa					phosphatidylethanolamine (didodecanoyl, n-C12:0)	pe120
2-deoxy-D-ribose 5-phosphate(2-)	2dr5p		D-Glucose 1, 6-bisphosphate	M01966		indole-3-acetate	ind3ac		UDP-N-acetyl-D-mannosaminouronate	uacmamu					phosphatidylethanolamine (ditetradecanoyl, n-C14:0)	pe140
D-serine	ser_D		gamma-glutamyl-gamma-butyraldehyde	ggbutal		Chicory inulin, 30 monosaccharide units (29 fru, 1 glc) on average	inulin		(S)-3-Hydroxyisobutyryl Coenzyme A	3hibutcoa					phosphatidylethanolamine (ditetradec-7-enoyl, n-C14:1)	pe141
ethanesulfonate	ethso3		gamma-glutamyl-gamma aminobutyric acid	gg4abut		Isobutyrate, 2-Methylpropanoate	isobut		trans-2-Hexenoyl-CoA	hx2coa					phosphatidylethanolamine (dihexadecanoyl, n-C16:0)	pe160
L-cysteate(1-)	Lcyst		Hydroxymethylglutaryl-CoA	hmgcoa		Isocaproate	isocapr		Trans-Oct-2-enoyl-CoA	oc2coa					phosphatidylethanolamine (dihexadec-9enoyl, n-C16:1)	pe161
galactitol	galt		(R)-mevalonate	mev_R		Isovalerate, 3-Methylbutanoate	isoval		(2E)-Decenoyl-CoA	dc2coa					phosphatidylethanolamine (dioctadec-11-enoyl, n-C18:1)	pe181
gamma-butyrobetaine	gbbtn		Monoglucosyl-1, 2 diisoheptadecanoylglycerol	m12dihglyc		Kestose (2 fru, 1 glc inulin-type fructo-oligosaccharide)	kesto		(2E)-Dodecenoyl-CoA	dd2coa					Phosphatidylethanolamine (12-methyl-tetradecanoyl, anteiso-C15)	peai15
D-gluconate	glcn		3-Mercaptolactate	mercplac		Kestopentaose (4 fru, 1 glc inulin-type fructo-oligosaccharide)	kestopt		Trans-Tetradec-2-enoyl-CoA	td2coa					Phosphatidylethanolamine (12-methyl-tridecanoyl, iso-C14)	pei14
glycine betaine	glyb		3-mercaptopyruvate	mercppyr		Kestotetraose (3 fru, 1 glc inulin-type fructo-oligosaccharide)	kestottr		(2E)-Hexadecenoyl-CoA	hdd2coa					Phosphatidylethanolamine (13-methyl-tetradecanoyl, iso-C15)	pei15
hexanesulfonate	hexs		(R)-5-phosphonatomevalonate(3-)	5pmev		mannotriose (beta-1, 4)	mantr		Sarcosine	sarcs					Phosphatidylethanolamine (14-methyl-pentadecanoyl, iso-C16)	pei16
myo-inositol	inost		3-oxopropanoate	msa		Lead	pb		3-Oxoadipic acid	3oxoadp					Stachyose	stys
Isethionic acid	isetac		N-acetyl-L-aspartate(2-)	Nacasp		L-Rhamnose	rmn								L-Threonine O-3-phosphate	thrp
Kestose (2 fru, 1 glc inulin-type fructo-oligosaccharide)	kesto		GT1b	gt1b_hs		sialyl-T antigen	sT_antigen								2-Hydroxy-3-oxopropanoate	2h3oppan
Kestopentaose (4 fru, 1 glc inulin-type fructo-oligosaccharide)	kestopt		GD1b	gd1b_hs		sialyl-Tn antigen	sTn_antigen								UDP-3-O-(3-hydroxytetradecanoyl)-D-glucosamine	u3hga
Kestotetraose (3 fru, 1 glc inulin-type fructo-oligosaccharide)	kestottr		2-Octaprenyl-6-methoxy-1, 4-benzoquinol	2ombzl		Stachyose	stys								UDP-3-O-(3-hydroxytetradecanoyl)-N-acetylglucosamine	u3aga
Lactose	lcts		2-Octaprenyl-3-methyl-6-methoxy- 1, 4-benzoquinol	2ommbl		taurocholate	tchola
(S)-malate(2-)	mal_L		O-phosphonatoethanaminium(1-)	ethamp		taurochenodeoxycholate	tdchola
D-Mannose	man		D-Ribulose 1, 5-bisphosphate	rb15bp		L-fuculose	fcl_L
mannotriose (beta-1, 4)	mantr		retinol	retinol		CDPglucose	cdpglc
Melibiose	melib		retinal	retinal		Lipoylprotein	lpro
D-Mannitol	mnl		(S, S)-2, 3-Butanediol	btd_SS		GDP-4-dehydro-6-deoxy-alpha-D-mannose(2-)	gdpddman
3-(n-Morpholino)Propanesulfonic Acid	mops		(S)-Acetoin	actn_S		GDP-L-fucose(2-)	gdpfuc
methanesulfonate	mso3		Se-Adenosylselenohomocysteine	seahcys		glycogen(n-1)	glycogenb
NMN	nmn		Selenohomocysteine	selhcys		D-Fructuronate	fruur
Nitrate	no3		Monoglucosyl-1, 2 distearoylglycerol	m12dsglyc		D-Tagaturonate	tagur
Pyridoxal	pydx		Myristoyllipoteichoic acid (n=24), linked, glucose substituted	myrstcaglc		Urocanate	urcan
Salicin	salcn		Palmitoyllipoteichoic acid (n=24), linked, glucose substituted	palmtcaglc		L-Histidinal	histl_L
D-glucitol	sbt_D		Stearoyllipoteichoic acid (n=24), linked, glucose substituted	sttcaglc		4-Hydroxy-2-oxopentanoate	4h2opntn
Stachyose	stys		Anteisopentadecanoyllipoteichoic acid (n=24), linked, glucose substituted	ai15tcaglc		Reduced ferredoxin	fdxrd
Sucrose	sucr		Anteisoheptadecanoyllipoteichoic acid (n=24), linked, glucose substituted	ai17tcaglc		Oxidized ferredoxin	fdxox
sulfoacetate	sulfac		Isotetradecanoyllipoteichoic acid (n=24), linked, glucose substituted	i14tcaglc		Indole-3-acetamide	ind3acam
Taurine	taur		Isopentadecanoyllipoteichoic acid (n=24), linked, glucose substituted	i15tcaglc		4-Imidazolone-5-propanoate	4izp
Trehalose	tre		Isohexadecanoyllipoteichoic acid (n=24), linked, glucose substituted	i16tcaglc		(S)-lactaldehyde	lald_L
aldehydo-D-xylose	xyl_D		Isoheptadecanoyllipoteichoic acid (n=24), linked, glucose substituted	i17tcaglc		alpha-Methyl-D-glucoside	madg
Protoporphyrin	ppp9		Myristoyllipoteichoic acid (n=24), linked, D-alanine substituted	myrstcaala_D		Malonyl-CoA methyl ester	malcoam
Protoheme	pheme		Palmitoyllipoteichoic acid (n=24), linked, D-alanine substituted	palmtcaala_D		Acetyl-maltose	acmalt
Sucrose 6-phosphate	suc6p		Stearoyllipoteichoic acid (n=24), linked, D-alanine substituted	sttcaala_D		D-Mannose 1-phosphate	man1p
Reduced FMN	fmnh2		Anteisopentadecanoyllipoteichoic acid (n=24), linked, D-alanine substituted	ai15tcaala_D		GDP-alpha-D-mannose(2-)	gdpmann
L-Glutamate 5-phosphate	glu5p		Anteisoheptadecanoyllipoteichoic acid (n=24), linked, D-alanine substituted	ai17tcaala_D		D-Mannonate	mana
6-phospho-D-glucono-1, 5-lactone	6pgl		Isotetradecanoyllipoteichoic acid (n=24), linked, D-alanine substituted	i14tcaala_D		beta-Methylglucoside	mbdg
Galactitol 1-phosphate	galt1p		Isopentadecanoyllipoteichoic acid (n=24), linked, D-alanine substituted	i15tcaala_D		(S)-methylmalonyl-CoA(5-)	mmcoa_S
glycolate	glyclt		Isohexadecanoyllipoteichoic acid (n=24), linked, D-alanine substituted	i16tcaala_D		(R)-methylmalonyl-CoA(5-)	mmcoa_R
S-Aminomethyldihydrolipoylprotein	alpro		Isoheptadecanoyllipoteichoic acid (n=24), linked, D-alanine substituted	i17tcaala_D		quinolinate(2-)	quln
Dihydrolipolprotein	dhlpro		minor teichoic acid (acetylgalactosamine glucose phosphate, n=30)	tcam		Butanoyl-CoA	btcoa
Lipoylprotein	lpro		pantetheine	ptth		Precorrin 4	pre4
glycogen(n-1)	glycogenb		N-, (R)-pantothenoyl-L-cysteinate	HC01231		Precorrin 5	pre5
Undecaprenyl-diphospho-N-acetylmuramoyl-(N-acetylglucosamine)-L-alanyl-D-glutamyl-L-lysyl-D-alanyl-D-alanine	uaaAgla		5beta-cholestane-3alpha, 7alpha, 26-triol	xol7ah3		Precorrin 3B	pre3b
Undecaprenyl-diphospho-N-acetylmuramoyl-(N-acetylglucosamine)-L-alanyl-D-glutaminyl-L-lysyl-D-alanyl-D-alanine	uaaAgtla		3alpha, 7alpha-dihydroxy-5beta-cholestan-26-al	xol7ah2al		Precorrin 3 A	pre3a
Undecaprenyl-diphospho-N-acetylmuramoyl-(N-acetylglucosamine)-L-alanyl-D-isoglutaminyl-L-lysyl-D-alanyl-D-alanine	uaaGgtla		12-Dehydrocholic acid; 12-Oxodeoxycholic acid; 12oxo-3alpha,7alpha-Dihydroxy-5beta-cholan-24-oic acid	12dhchol		Precorrin 6A	pre6a
Undecaprenyl-diphospho-N-acetylmuramoyl-(N-acetylglucosamine)-L-alanyl-D-glutaminyl-meso-2, 6-diaminopimeloyl-D-alanyl-D-alanine	uaagtmda		Monoglucosyl-1,2 dianteisopentadecanoylglycerol	m12dapglyc		Precorrin 6B	pre6b
gamma-L-Glutamyl-L-cysteine	glucys		4-Hydroxy-2-oxopentanoate	4h2opntn		Precorrin 8	pre8
3-hydroxypyruvate	hpyr		Monoglucosyl-1,2 diisopentadecanoylglycerol	m12dipglyc		Hydrogenobyrinate	hgbyr
D-glycerate	glyc_R		Monoglucosyl-1,2 diisotetradecanoylglycerol	m12ditglyc		3-Amino-2-oxopropyl phosphate	3a2opp
6-Phospho-D-gluconate	6pgc		Monoglucosyl-1,2 diisohexadecanoylglycerol	m12dixglyc		beta D-Glucose 1-phosphate	g1p_B
Gluconolactone	g15lac		0Monoglucosyl-1,2 dimyristoylglycerol	m12dmglyc		Prenol-45n teichoic acid	prl45tca
all-trans-Octaprenyl diphosphate	octdp		Monoglucosyl-1,2 dipalmitoylglycerol	m12dpglyc		Prenol-45n teichoic acid-glucose substituted	prl45tcaglc
4-Methyl-5-(2-hydroxyethyl)-thiazole	4mhetz					2-Amino-3-oxo-4-phosphonooxybutyrate	amopbut_L
L-Histidinol	histd					1-(5-Phosphoribosyl)-AMP	prbamp
L-Histidinal	histl_L					Hydrogenobyrinate a, c diamide	hgbam
L-Histidinol phosphate	hisp					L-Rhamnulose	rml
Hydroxymethylglutaryl-CoA	hmgcoa					L-Rhamnulose 1-phosphate	rml1p
O-Succinyl-L-homoserine	suchms					L-xylulose	xylu_L
3-(Imidazol-4-yl)-2-oxopropyl phosphate	imacp					L-Xylulose 1-phosphate	xu1p_L
Hydrogen	h2					N(1)-acetylspermidinium(2+)	N1aspmd
1, 2-Dianteisoheptadecanoyl-sn-glycerol	12daihdglyc					N(8)-acetylspermidinium(2+)	n8aspmd
1, 2-Dianteisopentadecanoyl-sn-glycerol	12daipdglyc					Myristoyllipoteichoic acid (n=24), linked, glucose substituted	myrstcaglc
2, 3-Dihydro-2, 3-dihydroxybenzoate	23ddhb					Palmitoyllipoteichoic acid (n=24), linked, glucose substituted	palmtcaglc
5-(5-phospho-1-deoxyribulos-1-ylamino)methylideneamino-1-(5-phosphoribosyl)imidazole-4-carboxamide	prlp					Stearoyllipoteichoic acid (n=24), linked, glucose substituted	sttcaglc
D-erythro-1-(Imidazol-4-yl)glycerol 3-phosphate	eig3p					Anteisopentadecanoyllipoteichoic acid (n=24), linked, glucose substituted	ai15tcaglc
1-(2-Carboxyphenylamino)-1-deoxy-D-ribulose 5-phosphate	2cpr5p					Anteisoheptadecanoyllipoteichoic acid (n=24), linked, glucose substituted	ai17tcaglc
C-(3-Indolyl)-glycerol 3-phosphate	3ig3p					Isotetradecanoyllipoteichoic acid (n=24), linked, glucose substituted	i14tcaglc
1, 2-Diisoheptadecanoyl-sn-glycerol	12dihdglyc					Isopentadecanoyllipoteichoic acid (n=24), linked, glucose substituted	i15tcaglc
1, 2-Diisohexadecanoyl-sn-glycerol	12dixdglyc					Isohexadecanoyllipoteichoic acid (n=24), linked, glucose substituted	i16tcaglc
1, 2-Diisopentadecanoyl-sn-glycerol	12dipdglyc					Isoheptadecanoyllipoteichoic acid (n=24), linked, glucose substituted	i17tcaglc
Isomaltose, Brachiose	isomal					UDP-D-glucuronate	udpglcur
1, 2-Diisotetradecanoyl-sn-glycerol	12ditdglyc					L-Threonine O-3-phosphate	thrp
S-(3-Methylbutanoyl)-dihydrolipoamide	HC01377					N-Acetyl-beta-D-mannosaminyl-1, 4-N-acetyl-D- glucosaminyldiphosphoundecaprenol	acbdma14gapuc
S-Acetyldihydrolipoamide	adhlam					UDP-D-galacto-1, 4-furanose	udpgalfur
D-Mannitol 1-phosphate	mnl1p					oxalatosuccinate(3-)	HC01434
alpha-Methyl-D-glucoside	madg					2-(Hydroxymethyl)phenol	2hymeph
methanol	meoh					Allysine	L2aadp6sa
Maltose 6-phosphate	malt6p					(S)-2,3,4,5-Tetrahydropiperidine-2-carboxylate	thp2c
D-Mannose 6-phosphate	man6p					5-Hydroxy-2-oxo-4-ureido-2,5-dihydro-1H-imidazole-5-carboxylate	5hxudidzcba
beta-Methylglucoside	mbdg					(R)-Allantoin	alltn_R
(R)-mevalonate	mev_R					Allantoin	alltn
(R)-5-phosphonatomevalonate(3-)	5pmev					2-Keto-6-aminocaproate	6a2ohxnt
1D-myo-inositol 1-phosphate(2-)	mi1p_D					D-1-Piperideine-2-Carboxylic Acid	1pipdn2c
1D-myo-inositol 3-phosphate(2-)	mi3p_D					Carbamate	cbmt
1D-myo-inositol 4-phosphate(2-)	mi4p_D					N6-Acetyl-LL-2,6-diaminoheptanedioate	n6all26d
beta D-Glucose 1-phosphate	g1p_B					Dextrin	dextrin
N-Formyl-L-glutamate	nforglu					L-Fuculose 1-phosphate	fc1p
3-Carboxy-4-methyl-2-oxopentanoate	3c4mop					Gluconic acid	glcn
2-phosphonatoglycolate(3-)	2pglyc					Isomaltose	isomal
Prenol-45n teichoic acid-glucose substituted	prl45tcaglc					5-Hydroxyisourate	C11821
Demethylphylloquinone	dmphqno					Minor teichoic acid (acetylgalactosamine glucose phosphate, n=30)	tcam
phylloquinone	phyQ					Prenol-45n teichoic acid-alanine substituted	prl45tcaala
D-Mannose 1-phosphate	man1p					Glycerol teichoic acid (n=45), linked, D-ala substituted	glyc45tcaala_D
1-(5-Phosphoribosyl)-AMP	prbamp					Glycerol teichoic acid (n=45), linked, glucose substituted	glyc45tcaglc
1-(5-Phosphoribosyl)-5-(5-phosphoribosylamino)methylideneaminoimidazole-4-carboxamide	prfp					Glycerol teichoic acid (n=45), linked, unsubstituted	glyc45tca
Pyridoxamine	pydam					D-Xylitol	xylt
Pyridoxamine 5-phosphate	pyam5p					Lactose 6-phosphate	lac6p
Pyridoxine	pydxn					6-Phospho-D-galactose	dgal6p
Pyridoxine 5-phosphate	pdx5p					Aminoacetaldehyde	aacald
Raffinose	raffin					Hydroquinone	hqn
lipoate	lipoate					N_Acetyl_L_2_amino_6_oxopimelate	acamoxm
lipoyl-AMP(1-)	CE5656					6-Phospho-beta-D-glucosyl-(1,4)-D-glucose	6pgg
5-Hydroxyisourate	C11821					Dihydrouracil	56dura
D-Sorbitol 6-phosphate	sbt6p					Ureidopropionic acid	cala
superoxide	o2s					Dihydrothymine	56dthm
L-Sorbose 1-phosphate	srbL1p					Ureidoisobutyric acid	3uib
Succinic semialdehyde	sucsal					7-Dehydrochenodeoxycholic acid; 7oxo-3alpha-hydroxy-5beta-cholan-24-oic acid	7dhcdchol
Myristoyllipoteichoic acid (n=24), linked, unsubstituted	myrstca1					3alpha,12alpha-Dihydroxy-7-oxo-5beta-Cholanate	7ocholate
Myristoyllipoteichoic acid (n=24), linked, glucose substituted	myrstcaglc					Ursodeoxycholic acid	HC02194
Palmitoyllipoteichoic acid (n=24), linked, unsubstituted	palmtca1					Ursocholic acid; 3alpha,7beta,12alpha-Trihydroxy-5beta-cholan-24-oic acid; 3alpha,7beta,12alpha-Trihydroxy-5beta-cholanic acid; 7beta-Hydroxyisocholic acid; 7-Epicholic acid	uchol
Palmitoyllipoteichoic acid (n=24), linked, glucose substituted	palmtcaglc					Oxalic acid	oxa
Stearoyllipoteichoic acid (n=24), linked, unsubstituted	sttca1					Imidazole-4-acetaldehyde	im4act
Stearoyllipoteichoic acid (n=24), linked, glucose substituted	sttcaglc					Imidazoleacetic acid	im4ac
Anteisopentadecanoyllipoteichoic acid (n=24), linked, unsubstituted	ai15tca1					2-Hydroxy-3-oxopropanoate	2h3oppan
Anteisopentadecanoyllipoteichoic acid (n=24), linked, glucose substituted	ai15tcaglc					Uric acid	urate
Anteisoheptadecanoyllipoteichoic acid (n=24), linked, unsubstituted	ai17tca1
Anteisoheptadecanoyllipoteichoic acid (n=24), linked, glucose substituted	ai17tcaglc
Isotetradecanoyllipoteichoic acid (n=24), linked, unsubstituted	i14tca1
Isotetradecanoyllipoteichoic acid (n=24), linked, glucose substituted	i14tcaglc
Isopentadecanoyllipoteichoic acid (n=24), linked, unsubstituted	i15tca1
Isopentadecanoyllipoteichoic acid (n=24), linked, glucose substituted	i15tcaglc
Isohexadecanoyllipoteichoic acid (n=24), linked, unsubstituted	i16tca1
Isohexadecanoyllipoteichoic acid (n=24), linked, glucose substituted	i16tcaglc
Isoheptadecanoyllipoteichoic acid (n=24), linked, unsubstituted	i17tca1
Isoheptadecanoyllipoteichoic acid (n=24), linked, glucose substituted	i17tcaglc
Myristoyllipoteichoic acid (n=24), linked, D-alanine substituted	myrstcaala_D
Palmitoyllipoteichoic acid (n=24), linked, D-alanine substituted	palmtcaala_D
Stearoyllipoteichoic acid (n=24), linked, D-alanine substituted	sttcaala_D
Anteisopentadecanoyllipoteichoic acid (n=24), linked, D-alanine substituted	ai15tcaala_D
Anteisoheptadecanoyllipoteichoic acid (n=24), linked, D-alanine substituted	ai17tcaala_D
Isotetradecanoyllipoteichoic acid (n=24), linked, D-alanine substituted	i14tcaala_D
Isopentadecanoyllipoteichoic acid (n=24), linked, D-alanine substituted	i15tcaala_D
Isohexadecanoyllipoteichoic acid (n=24), linked, D-alanine substituted	i16tcaala_D
Isoheptadecanoyllipoteichoic acid (n=24), linked, D-alanine substituted	i17tcaala_D
Thymidine	thymd
alpha, alpha-Trehalose 6-phosphate	tre6p
2-Hydroxy-3-oxopropanoate	2h3oppan
2-Octaprenyl-6-methoxy-1, 4-benzoquinone	2ombz
2-Octaprenyl-3-methyl-6-methoxy-1, 4-benzoquinone	2ommb
D-xylulose	xylu_D
