# Supplementary material for: Discovery of Drug Candidates for Specific Human Disease Based on Natural Products of Gut Microbes
Source: Front Microbiol. 2022 Jun 15;13:896740. doi: 10.3389/fmicb.2022.896740 (PMC9240467; doi:10.3389/fmicb.2022.896740)
Supplement: Supplementary file 6 [file Table_5.XLS]

## Sheet: Supplementary_Table3
Natural Products	Abbreviation	Literature support to be disease-related? (Yes or No)-PubChem	Literature support to be Type 1 diabetes-related? (Yes or No)-PubMed	Drug and Medication Information
Monoglucosyl-1,2 dianteisopentadecanoylglycerol	m12dapglyc	No	No	None
Monoglucosyl-1,2 diisopentadecanoylglycerol	m12dipglyc	No	No	None
Monoglucosyl-1,2 diisotetradecanoylglycerol	m12ditglyc	No	No	None
Monoglucosyl-1,2 diisohexadecanoylglycerol	m12dixglyc	No	No	None
Monoglucosyl-1,2 dimyristoylglycerol	m12dmglyc	No	No	None
Monoglucosyl-1,2 dipalmitoylglycerol	m12dpglyc	No	No	None
N-Succinyl-2-L-amino-6-oxoheptanedioate	sl2a6o	No	No	None
S-(2-Methylbutanoyl)-dihydrolipoamide	HC01376	No	No	None
S-Succinyldihydrolipoamide	HC00695	No	No	None
5-Carboxy-2-oxohept-3-enedioate	5c2o3ed	No	No	None
E-3-carboxy-2-pentenedioate 6-methyl ester	aconm	No	No	None
S-(2-Methylpropanoyl)-dihydrolipoamide	2mpdhl	No	No	None
6, 7-dihydrobiopterin	dhbpt	No	No	None
5,6,7, 8-tetrahydrobiopterin	thbpt	No	No	None
Prephytoene diphosphate	pphtd	No	No	None
2-Oxohept-3-ene-1, 7-dioate	2ohed	No	No	None
1-Pyrroline-4-hydroxy-2-carboxylate	1p4h2cbxl	No	No	None
2,5-Dioxopentanoate	25dop	No	No	None
2-Hydroxymuconate	2hmc	No	No	None
2-Dehydro-3-deoxy-D-galactonate 6-phosphate	2dh3dgal6p	No	No	None
Dihydroneopterin monophosphate	dhpmp	No	No	None
(S)-5-Diphosphomevalonic acid	5dpmev	No	No	None
N2-Succinyl-L-arginine	sucarg	No	No	None
Myristoyllipoteichoic acid (n=24), linked, D-alanine substituted	myrstcaala_D	No	No	None
Palmitoyllipoteichoic acid (n=24), linked, D-alanine substituted	palmtcaala_D	No	No	None
Anteisopentadecanoyllipoteichoic acid (n=24), linked, D-alanine substituted	ai15tcaala_D	No	No	None
Isotetradecanoyllipoteichoic acid (n=24), linked, D-alanine substituted	i14tcaala_D	No	No	None
Isopentadecanoyllipoteichoic acid (n=24), linked, D-alanine substituted	i15tcaala_D	No	No	None
Isohexadecanoyllipoteichoic acid (n=24), linked, D-alanine substituted	i16tcaala_D	No	No	None
Ureidoglycine	urdgly	No	No	None
N-(R)-pantothenoyl-L-cysteinate	HC01231	No	No	None
5-Deoxy glucuronic acid	5dgclur	No	No	None
2-deoxy-5-keto-D-gluconic acid	d5kg	No	No	None
6-phosphonato-5-dehydro-2-deoxy-D-gluconate(3-)	d5kgp	No	No	None
2,5-Diamino-6-(ribosylamino)-4-(3H)-pyrimidinone 5-phosphate	25drapp	No	No	None
(S)-3-Hydroxyhexanoyl-CoA	3hhcoa	No	No	None
(S)-3-Hydroxyoctanoyl-CoA	3hocoa	No	No	None
(S)-Hydroxydecanoyl-CoA	3hdcoa	No	No	None
(S)-3-Hydroxydodecanoyl-CoA	3hddcoa	No	No	None
(S)-3-Hydroxytetradecanoyl-CoA	3htdcoa	No	No	None
(3S)-3-Hydroxyadipyl-CoA	3hadpcoa	No	No	None
2-Hydroxy-6-oxonona-2,4-diene-1,9-dioate	hkndd	No	No	None
2-hydroxy-6-ketononatrienedioate	hkntd	No	No	None
N-Succinyl-LL-2, 6-diaminoheptanedioate	sl26da	Yes	No	None
3-Carboxy-1-hydroxypropyl-ThPP	HC01435	Yes	No	None
5-deoxyribose	5drib	Yes	No	None
Protoporphyrin IX	ppp9	Yes	No	None
4-Hydroxy-2-oxopentanoate	4h2opntn	Yes	No	None
2-Methylnaphthalene	2mnptl	Yes	No	None
Salicylic acid, o-Hydroxybenzoic acid	salc	Yes	No	Key additive in many skin-care products for the treatment of acne, psoriasis, callouses, corns, keratosis pilaris and warts.
P1,P4-Bis(5'-uridyl) tetraphosphate	up4g	Yes	No	Clinical Effects and Safety of 3% Diquafosol After Cataract Surgery
2-Hydroxyhepta-2-4-dienedioate	2hh24dd	Yes	No	None
4-Oxalocrotonate	oxalc	Yes	No	None
(2R,3R)-2,3-Butanediol	btd_RR	Yes	No	None
1,4-Dihydroxy-2-naphthoyl-CoA	dhnacoa	Yes	No	None
D-Ribulose 1, 5-bisphosphate	rb15bp	Yes	No	None
(S,S)-2,3-Butanediol	btd_SS	Yes	No	None
(S)-Acetoin	actn_S	Yes	No	None
(-)-Ureidoglycolate	urdglyc	Yes	No	None
Ciliatine	2ameph	Yes	No	Ciliatine is an organophosphorus compound isolated from human and animal tissues
tyraminium	tym	Yes	No	None
(S)-3-Hydroxyhexadecanoyl-CoA	3hhdcoa	Yes	No	(S)-3-Hydroxyhexadecanoyl-CoA is a beta-oxidation intermediate derivative of palmitoyl-CoA and the substrate of the enzyme peroxisomal acyl-CoA thioesterase 2 (PTE-2, EC 3. 1. 2. 2), which is localized in the peroxisome.
2-Methyl-3-hydroxybutyryl-CoA	3hmbcoa	Yes	No	2-Methyl-3-hydroxybutyryl-CoA is a substrate for 3-hydroxyacyl-CoA dehydrogenase type II, Enoyl-CoA hydratase (mitochondrial), Trifunctional enzyme alpha subunit (mitochondrial), Short chain 3-hydroxyacyl-CoA dehydrogenase (mitochondrial) and Peroxisomal bifunctional enzyme.
3-Oxoadipyl-CoA	oxadpcoa	Yes	No	None
2-Oxopent-4-enoate	op4en	Yes	No	None
1, 2-Ethanediol	12ethd	Yes	No	None
(R)-propane-1, 2-diol	12ppd_R	Yes	No	None
L-cysteate(1-)	Lcyst	Yes	No	None
thiocyanate	tcynt	Yes	No	None
N-Methyltyramine	C02442	Yes	No	None
Thymine	thym	Yes	Yes	One of the pyrimidine bases of living matter
pantetheine	ptth	Yes	Yes	None
L-Cystine	Lcystin	Yes	Yes	L-cysteine has anti-inflammatory properties, that it can protect against various toxins, and that it might be helpful in osteoarthritis and rheumatoid arthritis.
trans-Aconitate	acon_T	Yes	Yes	None
Phytoene	phytn	Yes	Yes	None
15-cis-Phytoene	15phytn	Yes	Yes	None
Diacetyl	diact	Yes	Yes	Diacetyl has been widely used as a chemical modifier of proteins, combining with arginine residues
Biocytin	biocyt	Yes	Yes	Biocytin is a naturally occurring low molecular weight analog of biotin, and a primary source of this essential metabolite for mammals.
Phosphorylcholine	cholp	Yes	Yes	None
D-Serine	ser_D	Yes	Yes	D-Serine is a non-essential amino acid and dextro isomer of serine with antipsychotic activity
3-Hydroxy-3-methylglutaryl-CoA	hmgcoa	Yes	Yes	None
Asymmetric dimethylarginine	dmlarg	Yes	Yes	Asymmetric dimethylarginine (ADMA), an endogenous inhibitor of nitric oxide synthase, is formed by methylation of arginine residues in proteins and released after proteolysis
Dimethylamine	dma	Yes	Yes	None
D-2,3-Diketo 4-deoxy-epi-inositol	dkdi	Yes	Yes	None
(S)-3-Hydroxyisobutyric acid	3hmp	Yes	Yes	(S)-3-Hydroxybutyric acid is a normal human metabolite, that has been found elevated in geriatric patients remitting from depression.
2-Methyl-3-oxopropanoic acid	2mop	Yes	Yes	2-Methyl-3-oxopropanoic acid is an intermediate in the metabolism of Propanoate.
(R)-lactaldehyde	lald_D	Yes	Yes	D- and L-lactaldehyde are also good substrates for aldose reductase.
hydrogen cyanide	cyan	Yes	Yes	None
